# Supplementary material for: Structural analysis of the genome of breast cancer cell line ZR-75-30 identifies twelve expressed fusion genes
Source: BMC Genomics. 2012 Dec 22;13:719. doi: 10.1186/1471-2164-13-719 (PMC3548764; doi:10.1186/1471-2164-13-719)
Supplement: Additional file 2 — Confirmed structural variants in ZR-75-30. [file 1471-2164-13-719-S2.xls]

## Sheet: ZR7530_SVs_withsnp6support
# SVs with snp6 support or positive PCR on gDNA (yellow = both ends match; blue = one end matches a copy number step; red= positive by PCR; orange=snp6 and PCR confirmation)
Type of SV*	SV Support	Node 1 chr	Node 1 start	Node 1 end	Node 1 direction	Node 2 chr	Node 2 start	Node 2 end	Node 2 direction
INV	9	1	29166110	29166544	-	1	37695350	37695737	-
INV	10	1	29166588	29166892	+	1	35880850	35881136	+
INS	3	1	29168534	29168770	-	1	35877930	35878186	+
DIF	11	1	31908681	31909057	+	21	48091035	48091391	+
INS	8	1	100277584	100277962	-	1	110512110	110512473	+
INV	4	1	108068523	108068882	-	1	111739845	111740201	-
DEL	2	1	108069759	108069966	+	1	109368507	109368740	-
DEL	4	1	210600949	210601285	+	1	210614249	210614582	-
DIF	2	1	229409750	229410044	+	2	25046272	25046569	-
DIF	9	1	230532705	230532928	-	2	25047198	25047409	+
DEL	5	3	162511749	162512127	+	3	162626414	162626775	-
DEL	6	5	59250461	59253215	+	5	59281635	59284054	-
INS	6	6	72121025	72121416	-	6	72284625	72285029	+
DIF	2	6	75282924	75283187	+	16	539566	539826	+
DIF	2	6	104300311	104300454	+	7	79816820	79816950	+
DIF	3	6	108402208	108402323	-	7	84948714	84948850	+
DIF	3	6	121388557	121390933	-	7	73717611	73719805	-
DIF	2	6	122315026	122315208	+	8	142487433	142487568	-
DIF	3	7	69723150	69723504	-	13	102853557	102853945	+
DEL	7	8	24972136	24972373	+	8	24991109	24991411	-
DIF	5	8	38589889	38590176	-	17	78323736	78324003	+
INV	11	8	48746036	48746358	-	8	74268244	74268521	-
INS	45	8	49117497	49117924	-	8	143289002	143289460	+
INV	94	8	49244860	49245364	+	8	141096266	141096764	+
DIF	6	8	51792486	51792759	+	17	65715013	65715254	-
INS	2	8	60235463	60235625	-	8	60983271	60983386	+
INS	2	8	60236387	60236439	-	8	60967368	60967417	+
DEL	2	8	60236439	60236605	+	8	61455278	61455454	-
INV	18	8	60252057	60252500	+	8	74301358	74301672	+
DIF	8	8	60259080	60259394	-	17	48876792	48877125	-
INS	5	8	61446945	61447388	-	8	73786974	73787396	+
INV	3	8	61453449	61453527	-	8	74302252	74302338	-
INV	2	8	61455288	61455422	+	8	73825556	73825827	+
DEL	5	8	61547174	61548971	+	8	65953154	65954958	-
INV	5	8	67201408	67201799	-	8	74259831	74260236	-
DEL	2	8	68858191	68858235	+	8	144368191	144368254	-
DIF	35	8	72861288	72861745	-	17	37825599	37825992	+
INV	29	8	73095347	73095772	+	8	91336700	91337143	+
INV	15	8	73214117	73214563	-	8	85674802	85675272	-
DEL	21	8	73348860	73349269	+	8	133732621	133733070	-
DIF	9	8	85204824	85205255	-	17	58313094	58313561	-
INV	5	8	86317216	86317605	+	8	95582748	95583126	+
INS	23	8	91176626	91177020	-	8	123100699	123101136	+
INV	4	8	95021964	95022071	-	8	141459116	141459285	-
INV	2	8	95561333	95561675	+	8	145677214	145677567	+
DIF	3	8	100077386	100077459	-	17	48199783	48199840	+
INV	18	8	101627100	101627458	-	8	122889627	122889971	-
DIF	14	8	102064006	102064436	+	17	47803574	47804030	-
DIF	103	8	102526951	102527414	-	17	26664041	26664498	-
DIF	2	8	102540102	102540292	+	14	84974040	84974227	-
INV	66	8	102603779	102604269	+	8	110498209	110498651	+
DEL	11	8	104882390	104882879	+	8	109162931	109163360	-
DIF	2	8	106662294	106662347	-	17	59805885	59805967	+
DIF	20	8	106818401	106818843	-	17	26772857	26773340	-
INV	35	8	107073469	107073954	+	8	145712689	145713154	+
INS	4	8	107159914	107160074	-	8	145717093	145717272	+
DIF	50	8	107962342	107962785	-	17	49428796	49429254	-
DEL	27	8	108395626	108396114	+	8	117294249	117294730	-
DIF	5	8	109462635	109463070	+	17	56340119	56340318	+
DIF	12	8	109665984	109666458	-	17	35544634	35545063	+
DIF	10	8	109678796	109679177	-	17	58546308	58546745	+
DIF	61	8	110264027	110264469	-	17	48002042	48002533	+
DIF	7	8	116623415	116623774	-	17	37016564	37016943	-
DIF	16	8	117735269	117735665	+	17	47480427	47480775	-
DIF	6	8	120413040	120413393	-	17	37829336	37829703	-
INV	9	8	120634595	120635012	+	8	144951078	144951462	+
DIF	27	8	120823595	120823786	-	17	62501313	62501524	-
DIF	11	8	121168347	121168740	+	17	46335224	46335605	+
DIF	4	8	121231423	121231551	+	17	58404576	58404719	-
DEL	11	8	122329337	122329743	+	8	140389707	140390125	-
DEL	3	8	122423020	122423300	+	8	133715447	133715687	-
DEL	6	8	124960345	124960502	+	8	126940597	126940757	-
INV	13	8	131376272	131376731	+	8	137306181	137306624	+
INV	3	8	133727922	133728402	-	8	137404184	137404235	-
DIF	27	8	133727922	133728402	-	17	27419115	27419570	-
INV	2	8	133729221	133729493	-	8	133741960	133742031	-
DIF	5	8	133793991	133794156	-	17	58537030	58537182	-
DIF	2	8	133932718	133933227	+	17	37826767	37829569	-
DIF	39	8	134306677	134307172	+	17	47356247	47356719	-
DIF	12	8	134601331	134601746	-	17	48200618	48201019	+
DIF	5	8	141030344	141030597	-	17	46683309	46683637	+
DIF	6	8	141034077	141034450	-	17	37810769	37811108	-
DIF	14	8	142042269	142042722	-	17	62809567	62810034	+
DIF	23	8	143340183	143340539	+	17	26868545	26868937	+
DIF	116	8	144207028	144207510	-	17	27001642	27002129	+
DIF	3	8	144310976	144311105	+	17	26963108	26963235	-
DIF	19	8	144413283	144413642	+	17	46164936	46165287	+
INV	3	8	144940489	144940730	-	8	145037002	145037431	-
DIF	3	8	145716904	145717144	-	17	48303206	48303475	+
DIF	2	10	51593210	51593280	+	11	125760330	125760405	+
DIF	2	10	51593959	51594563	-	11	129200261	129202626	+
INV	2	11	125760737	125763386	-	11	129202981	129203339	-
DEL	4	13	57752115	57752482	+	13	57788936	57789290	-
DIF	2	14	20228295	20230259	-	15	22342809	22343180	+
DIF	3	16	66911782	66914620	+	17	78325032	78327026	-
INS	2	17	25983808	25983915	-	17	26084803	26086757	+
INS	22	17	27403809	27404233	-	17	47560594	47561036	+
INV	17	17	27674943	27675429	-	17	56006152	56006616	-
INV	8	17	27777987	27778098	+	17	36896659	36897109	+
INV	22	17	27830469	27830935	+	17	49437745	49438174	+
INV	27	17	27830469	27830935	+	17	49914387	49914589	+
INS	23	17	28100421	28101123	-	17	37280837	37281318	+
DEL	13	17	28100946	28101124	+	17	35142597	35142819	-
INV	167	17	28101644	28102140	-	17	46123036	46123530	-
INV	158	17	28102973	28103457	+	17	50883993	50884498	+
INV	5	17	28104231	28104575	+	17	35924641	35924969	+
INS	144	17	29406972	29407467	-	17	38079028	38079508	+
DEL	2	17	29418135	29418184	+	17	53070846	53070913	-
DEL	2	17	29427505	29427811	+	17	52298134	52298446	-
INV	4	17	35857731	35857975	-	17	53924212	53924428	-
DEL	21	17	36386990	36387247	+	17	36752072	36752342	-
INV	100	17	36898788	36899248	-	17	47473620	47474105	-
DEL	27	17	36975017	36975301	+	17	58397598	58397993	-
INV	9	17	36975597	36975715	-	17	58397598	58397993	-
INV	2	17	37298359	37298419	+	17	52045322	52045410	+
INV	162	17	37792766	37793266	-	17	50876597	50877096	-
DEL	3	17	38071910	38072025	+	17	46591928	46592072	-
INV	53	17	46701365	46701848	+	17	58905511	58906005	+
DEL	14	17	47342003	47342468	+	17	48165495	48165973	-
INV	27	17	47352062	47352520	+	17	56414374	56414846	+
INS	8	17	51274177	51274525	-	17	52300989	52301333	+
INV	5	17	63850735	63850987	+	17	66430646	66430929	+
DEL	4	20	1560712	1560983	+	20	1594217	1594510	-
DEL	3	20	15814776	15815152	+	20	15958661	15959029	-
DEL	3	21	16422044	16422374	+	21	32839240	32839586	-
SV support: number of reads supporting the junction
Node 1, Node 2: the two nodes are the two clusters of reads that define a junction. Each read in the custer that makes up node 1 is joined to one of the reads in node 2.
