# Supplementary material for: Structural analysis of the genome of breast cancer cell line ZR-75-30 identifies twelve expressed fusion genes
Source: BMC Genomics. 2012 Dec 22;13:719. doi: 10.1186/1471-2164-13-719 (PMC3548764; doi:10.1186/1471-2164-13-719)
Supplement: Additional file 5 — A comparison of breakpoints determined by snp6 and solexa sequencing. [file 1471-2164-13-719-S5.xls]

## Sheet: Sheet1
ID	Chr	Start	End	Up/down	Interval	Copy number	Genotype	Del/Amp	CNV?	Peaks	Total copy number
1	1	29037169	29047533	Up	10364	2->4	2
2	1	31669880	31681711	Down	11831	4->2	2
3	1	32457914	32470521	Up	12607	2->4	2->3
4	1	35650711	35661304	Down	10593	4->2	3->2
5	1	37464005	37471724	Up	7719	2->4	2->3
6	1	99967851	99975256	Down	7405	4->2	3->2
7	1	103979526	104023055	Down	43529	2->0	2->1	del down, small
8	1	104062730	104104927	Up	42197	0->2	1->2	del up
9	1	109166558	109184664	Up	18106	2->4	2
10	1	110302749	110327553	Down	24804	4->2	2
11	1	111538560	111544284	Up	5724	2->4	2->3
12	1	Some other breaks on q arm, but all v. low P
13	2	24865965	24933460	Down	67495	3->2	3->2	del down, wobbly
14	2	26142551	26155665	Up	13114	2->3	2->3	del up
15	3	80552658	80561679	Down	9021	4->2	3->4	del down
16	3	80691705	80704848	Up	13143	2->4	4->3	del up
17	3	166990863	166995434	Down	4571	4->2	3->4	del down
18	3	164098614	164111606	Up	12992	2->4	4->3	del up
19	4	Normal				4
20	5	1160428	1181723	Up	21295	2->6	2->4
21	5	76712714	76727567	Up	14853	4->6	3->4	amp up
22	5	76841025	76889467	Down	48442	6->4	4->3	amp down
23	5	83151603	83205983	Down	54380	4->3	3->4
24	5	101561356	101647978	Up	86622	3->4	4->3
25	6	1861030	1871719	Up	10689	4->6	3->4	amp up
26	6	2120719	2149639	Down	28920	6->4	4->3	amp down
27	6	75333475	75362939	Down	29464	4->3	3->4
28	6	Wobbles betwee 100-110Mb
29	6	121402763	121460972	Up	58209	3->5	3	amp up
30	6	122709109	122785437	Down	76328	5->3	3	amp down	may be multistep
31	7	78000000	79000000	Up	1000000	4->5	3->4	v. wobbly
32	7	79655575	79667961	Down	12386	5->3	4
33	7	82760283	82767264	Up	6981	3->5	4
34	7	84785198	84795345	Up	10147	5->3	4
35	8	Messy
36	9	Normal				3
37	10	Normal				4
38	11	55170235	55187641	Down	17406	4->2	3->2	del down
39	11	55360046	55366620	Up	6574	2->4	2->3	del up
40	11	75521995	75541285	Down	19290	4->2	3->2
41	12	Normal				4
42	13	56218831	56335342	Down	116511	3->2	4->2
43	13	56665550	56699203	Up	33653	2->4	2->3
44	13	101647086	101667955	Down	20869	4->3	3->4
45	14	44878944	44896408	Down	17464	4->2	3->2
46	14	45082603	45094729	Up	12126	2->4	2->3
47	14	84032827	84063451	Up	30624	4->5	3->4	possible del at breakpoint
48	14	break at 101.4 on matlab? Not really there on gff
49	15	normal				4
50	16	65458362	65476561	Down	18199	4->2	3->2
51	16	69399598	69417185	Up	17587	2->5	2->4	amp up
52	16	69753654	69767428	Down	13774	5->2	4->2	amp down
53	17	messy
54	18	normal				2
55	19	centromere				3->4	4
56	19	q arm has some other wobbles?
57	20	1508803	1515415	Down	6612	5->2	4->2	del down
58	20	1538456	1547585	Up	9129	2->5	2->4	del up
59	20	15758817	15781245	Down	22428	5->4	4->3		supposed 5->6 copy number shift previously in matlab
60	20	15893386	15909554	Up	16168	4->5	3->4
61	20	Centromeric				5->4	4->2
62	20	Possible break near 60Mb but looks unlikely
63	21	15339627	15346387	Down	6760	3->1	4->2
64	21	31748840	31766143	Up	17303	1->3	2->4
65	22	Normal				4
66	23	Normal				4
67
68	8	25027406	25030361	Down	2955	2->0	2->1	del down
69	8	25039987	25047022	Up	7035	0->2	1->2	del up
70	8	38682002	38785609	Up	103607	2->3	2->4
71	8	39349483	39365833	Down	16350	3->2	4
72	8	39482104	39515015	Up	32911	2->3	4
73	8	Centromeric		Down		3->2	4->2
74	8	48904123	48915857	Up	11734	2->8	2->2		possibly two levels on gff
75	8	49406576	49418070	Down	11494	8->4	2->3
76	8	51950419	51967279	Down	16860	4->3	3->4
77	8	60389502	60423203	Up	33701	2->5	4
78	8	61121445	61144679	Down	23234	5->2	4
79	8	61617942	61631012	Up	13070	2->6	4
80	8	61709373	61717761	Down	8388	6->2	4
81	8	67367485	67369929	Up	2444	2->6	4
82	8	68955986	69052246	Down	96260	6->5	4
83	8	73019718	73035396	Up	15678	5->8	4
84	8	73246993	73265828	Down	18835	8->5
85	8	73367972	73402107	Up	34135	5->x
86	8	73506536	73528519	Down	21983	x->3
87	8	73984363	73996322	Down	11959	3->x
88	8	85350147	85371916	Up	21769
89	8	85433639	85484560	Down	50921
90	8	85832024	85862128	Up	30104
91	8	86497838	86509913	Down	12075
92	8	91242157	91253701	Up	11544
93	8	91396978	91408797	Down	11819
94	8	95085482	95097642	Up	12160
95	8	95630215	95661910	Down	31695
96	8	100142623	100170735	Up	28112
97	8	101690789	101701546	Up	10757
98	8	102128301	102140353	Down	12052
99	8	102588080	102599907	Up	11827
100	8	102669535	102676722	Down	7187
101	8	104880485	104898672	Up	18187
102	8	104947534	104953379	Down	5845
103	8	106878771	106885267	Up	6496
104	8	107123585	107152328	Down	28743
105	8	107218807	107239200	Up	20393
106	8	108024158	108035729	Up	11571
107	8	108455618	108463272	Down	7654
108	8	109229282	109266599	Up	37317
109	8	109200000	109700000	Down	500000				down somewhere in this region
110	8	109723108	109754362	Up	31254
111	8	110555117	110571643	Down	16526
112	8	120000000	124000000	many	4000000				wobbles around here
113	8	125008752	125040029	Down	31277
114	8	126998031	127028456	Up	30425
115	8	131415088	131465743	Down	50655
116	8	133791880	133816252	Up	24372
117	8	134367674	134387066	Down	19392
118	8	134660058	134672564	Up	12506
119	8	137368328	137375930	Down	7602
120	8	140446107	140461982	Up	15875
121	8	141156842	141173862	Down	17020
122	8	141511163	141535165	Up	24002
123	8	142094332	142115419	Up	21087
124	8	143321881	143388897	Down	67016
125	8	144269744	144296193	Up	26449
126	8	144478991	144491601	Down	12610
127	8	145666467	145715237	Down	48770
128	17	22151969	22294539	Up	142570
129	17	22874459	22955699	Down	81240
130	17	23682289	23697369	Up	15080
131	17	24021639	24051572	Down	29933
132	17	24422100	24467836	Up	45736
133	17	24851495	24866657	Down	15162
134	17	43476739	43494208	Up	17469
135	17	44052757	44054850	Down	2093
136	17	44685580	44735901	Up	50321
137	17	44810865	44835653	Down	24788
138	17	45134175	45175704	Up	41529
139	17	45341591	45376134	Down	34543
140	17	45500093	45525644	Up	25551
141	17	45624301	45682843	Down	58542
142	17	46224757	46264708	Up	39951
		46760906	46795326	Down	34420

## Sheet: Sheet2
ID	chr	Chr	:	Start	-	End		Up/down	Interval	Copy number	Genotype	Del/Amp	CNV?	Peaks	Genes	Notes
1	chr	1	:	29037169	-	29047533	chr1:29037169-29047533	Up	10364	2->4	2			probably G
2	chr	1	:	31669880	-	31681711	chr1:31669880-31681711	Down	11831	4->2	2			probably G
3	chr	1	:	32457914	-	32477373	chr1:32457914-32477373	Up	19459	2->4	2->3			G
4	chr	1	:	35650711	-	35661304	chr1:35650711-35661304	Down	10593	4->2	3->2			probably G
5	chr	1	:	37464005	-	37471724	chr1:37464005-37471724	Up	7719	2->4	2->3			probably G
6	chr	1	:	99967851	-	99975256	chr1:99967851-99975256	Down	7405	4->2	3->2			G
7?	chr	1	:	103979526	-	104023055	chr1:103979526-104023055	Down	43529	2->0	2->1	del down, small	Yes
8?	chr	1	:	104062730	-	104104927	chr1:104062730-104104927	Up	42197	0->2	1->2	del up	Yes
9	chr	1	:	109166558	-	109167058	chr1:109166558-109167058	Up	500	2->4	2			G
10	chr	1	:	110302749	-	110318919	chr1:110302749-110318919	Down	16170	4->2	2
11	chr	1	:	111538560	-	111544284	chr1:111538560-111544284	Up	5724	2->4	2->3
12	chr	1	:	Some other breaks on q arm, but all v. low P	-		chr1:Some other breaks on q arm, but all v. low P-
13	chr	2	:	24865965	-	24933460	chr2:24865965-24933460	Down	67495	3->2	3->2	del down, wobbly			multiple, both orientations
14	chr	2	:	26142551	-	26155665	chr2:26142551-26155665	Up	13114	2->3	2->3	del up			RAB10
	chr	2	:	88924884	-	88947754	chr2:88924884-88947754	Up	22870
	chr	2	:	89150454	-	89398864	chr2:89150454-89398864	Down	248410
15	chr	3	:	80552658	-	80561679	chr3:80552658-80561679	Down	9021	4->2	3->4	del down			None
16	chr	3	:	80691705	-	80704848	chr3:80691705-80704848	Up	13143	2->4	4->3	del up			Single EST
17	chr	3	:	163990863	-	163995434	chr3:163990863-163995434	Down	4571	4->2	3->4	del down	Yes
18	chr	3	:	164107037	-	164111606	chr3:164107037-164111606	Up	4569	2->4	4->3	del up	Yes
19	chr	4	:	Normal	-		chr4:Normal-			4
20	chr	5	:	1160428	-	1173951	chr5:1160428-1173951	Up	13523	2->6	2->4
21	chr	5	:	76712714	-	76727567	chr5:76712714-76727567	Up	14853	4->6	3->4	amp up			PDE8B
22	chr	5	:	76845851	-	76880178	chr5:76845851-76880178	Down	34327	6->4	4->3	amp down			Near WDR41
23	chr	5	:	83151603	-	83205983	chr5:83151603-83205983	Down	54380	4->3	3->4			Peak I
24	chr	5	:	101561356	-	101746163	chr5:101561356-101746163	Up	184807	3->4	4->3			Peak R
25	chr	6	:	1866238	-	1871769	chr6:1866238-1871769	Up	5531	4->6	3->4	amp up			GMDS
26	chr	6	:	2130718	-	2149639	chr6:2130718-2149639	Down	18921	6->4	4->3	amp down			Still GMDS
	chr	6	:	72170491	-	72193036	chr6:72170491-72193036		22545
	chr	6	:	72336368	-	72344251	chr6:72336368-72344251		7883
27	chr	6	:	75333891	-	75350411	chr6:75333891-75350411	Down	16520	4->3	3->4
28	chr	6	:	Wobbles betwee 100-110Mb	-		chr6:Wobbles betwee 100-110Mb-
29	chr	6	:	121402763	-	121460972	chr6:121402763-121460972	Up	58209	3->5	3	amp up			C6orf170
30	chr	6	:	122709109	-	122785437	chr6:122709109-122785437	Down	76328	5->3	3	amp down	may be multistep		HSF2, also edge of CNV
31	chr	7	:	78000000	-	79000000	chr7:78000000-79000000	Up	1000000	4->5	3->4	v. wobbly
32	chr	7	:	79655575	-	79667961	chr7:79655575-79667961	Down	12386	5->3	4
33	chr	7	:	82760283	-	82767264	chr7:82760283-82767264	Up	6981	3->5	4
34	chr	7	:	84785198	-	84795345	chr7:84785198-84795345	Up	10147	5->3	4
35	chr	8	:	Messy	-		chr8:Messy-
36	chr	9	:	Normal	-		chr9:Normal-			3
37	chr	10	:	Normal	-		chr10:Normal-			4
38	chr	11	:	55176743	-	55217364	chr11:55176743-55217364	Down	40621	4->2	3->2	del down	Yes
39	chr	11	:	55359752	-	55364837	chr11:55359752-55364837	Up	5085	2->4	2->3	del up	Yes
40	chr	11	:	75524347	-	75540858	chr11:75524347-75540858	Down	16511	4->2	3->2
41	chr	12	:	Normal	-		chr12:Normal-			4
42	chr	13	:	56292574	-	56335342	chr13:56292574-56335342	Down	42768	3->2	4->2
43	chr	13	:	56665550	-	56699203	chr13:56665550-56699203	Up	33653	2->4	2->3
44	chr	13	:	101643976	-	101661946	chr13:101643976-101661946	Down	17970	4->3	3->4
	chr	14	:	19477483	-	19526055	chr14:19477483-19526055	Down	48572
45	chr	14	:	44878944	-	44896408	chr14:44878944-44896408	Down	17464	4->2	3->2
46	chr	14	:	45082603	-	45094729	chr14:45082603-45094729	Up	12126	2->4	2->3
47	chr	14	:	84032827	-	84063451	chr14:84032827-84063451	Up	30624	4->5	3->4	possible del at breakpoint
48	chr	14	:	break at 101.4 on matlab? Not really there on gff	-		chr14:break at 101.4 on matlab? Not really there on gff-
49	chr	15	:	normal	-		chr15:normal-			4
50	chr	16	:	65458362	-	65476561	chr16:65458362-65476561	Down	18199	4->2	3->2
51	chr	16	:	69396577	-	69399598	chr16:69396577-69399598	Up	3021	2->5	2->4	amp up	Yes
52	chr	16	:	69752857	-	69757550	chr16:69752857-69757550	Down	4693	5->2	4->2	amp down	Yes
53	chr	17	:	messy	-		chr17:messy-
54	chr	18	:	normal	-		chr18:normal-			2
55	chr	19	:	centromere	-		chr19:centromere-			3->4	4
56	chr	19	:	q arm has some other wobbles?	-		chr19:q arm has some other wobbles?-
57	chr	20	:	1508803	-	1515415	chr20:1508803-1515415	Down	6612	5->2	4->2	del down	Yes
58	chr	20	:	1538456	-	1547585	chr20:1538456-1547585	Up	9129	2->5	2->4	del up	Yes
59	chr	20	:	15758817	-	15781245	chr20:15758817-15781245	Down	22428	5->4	4->3		supposed 5->6 copy number shift previously in matlab
60	chr	20	:	15893386	-	15909554	chr20:15893386-15909554	Up	16168	4->5	3->4
61	chr	20	:	Centromeric	-		chr20:Centromeric-			5->4	4->2
62	chr	20	:	Possible break near 60Mb but looks unlikely	-		chr20:Possible break near 60Mb but looks unlikely-
63	chr	21	:	15338682	-	15345216	chr21:15338682-15345216	Down	6534	3->1	4->2
64	chr	21	:	31748840	-	31762317	chr21:31748840-31762317	Up	13477	1->3	2->4
65	chr	22	:	Normal	-		chr22:Normal-			4
66	chr	23	:	Normal	-		chr23:Normal-			4
67	chr		:		-		chr:-
68	chr	8	:	25027406	-	25030361	chr8:25027406-25030361	Down	2955	2->0	2->1	del down	Yes
69	chr	8	:	25039987	-	25047022	chr8:25039987-25047022	Up	7035	0->2	1->2	del up	Yes
70	chr	8	:	38706176	-	38723054	chr8:38706176-38723054	Up	16878	2->3	2->4
71	chr	8	:	39349483	-	39354761	chr8:39349483-39354761	Down	5278	3->2	4
72	chr	8	:	39482104	-	39515015	chr8:39482104-39515015	Up	32911	2->3	4
73	chr	8	:	Centromeric	-		chr8:Centromeric-	Down		3->2	4->2
74	chr	8	:	48904123	-	48915857	chr8:48904123-48915857	Up	11734	2->8	2->2		possibly two levels on gff
	chr	8	:	49262795	-	49280991	chr8:49262795-49280991	Up	18196
75	chr	8	:	49406576	-	49409134	chr8:49406576-49409134	Down	2558	8->4	2->3
76	chr	8	:	51950419	-	51956651	chr8:51950419-51956651	Down	6232	4->3	3->4
77	chr	8	:	60389502	-	60401834	chr8:60389502-60401834	Up	12332	2->5	4
78	chr	8	:	61143494	-	61146767	chr8:61143494-61146767	Down	3273	5->2	4
79	chr	8	:	61608130	-	61617942	chr8:61608130-61617942	Up	9812	2->6	4
80	chr	8	:	61708190	-	61713489	chr8:61708190-61713489	Down	5299	6->2	4
81	chr	8	:	67363463	-	67372508	chr8:67363463-67372508	Up	9045	2->6	4
82	chr	8	:	68955986	-	69052246	chr8:68955986-69052246	Down	96260	6->5	4
83	chr	8	:	73019464	-	73024375	chr8:73019464-73024375	Up	4911	5->8	4
84	chr	8	:	73257003	-	73263415	chr8:73257003-73263415	Down	6412	8->5
85	chr	8	:	73367972	-	73392334	chr8:73367972-73392334	Up	24362	5->x
86	chr	8	:	73509371	-	73515751	chr8:73509371-73515751	Down	6380	x->3
87	chr	8	:	73984363	-	73996322	chr8:73984363-73996322	Down	11959	3->x
	chr	8	:	74421781	-	74428542	chr8:74421781-74428542	Up	6761			Gain up
	chr	8	:	74461849	-	74469971	chr8:74461849-74469971	Down	8122			Gain down
88	chr	8	:	85356903	-	85369297	chr8:85356903-85369297	Up	12394
89	chr	8	:	85433639	-	85484560	chr8:85433639-85484560	Down	50921
90	chr	8	:	85832024	-	85862128	chr8:85832024-85862128	Up	30104
91	chr	8	:	86497838	-	86509913	chr8:86497838-86509913	Down	12075
92	chr	8	:	91242157	-	91253701	chr8:91242157-91253701	Up	11544
93	chr	8	:	91400358	-	91406063	chr8:91400358-91406063	Down	5705
94	chr	8	:	95085482	-	95092674	chr8:95085482-95092674	Up	7192
95	chr	8	:	95630215	-	95661910	chr8:95630215-95661910	Down	31695
96	chr	8	:	100142623	-	100170735	chr8:100142623-100170735	Up	28112
97	chr	8	:	101694785	-	101697625	chr8:101694785-101697625	Up	2840
98	chr	8	:	102129591	-	102144738	chr8:102129591-102144738	Down	15147
99	chr	8	:	102595737	-	102599907	chr8:102595737-102599907	Up	4170
100	chr	8	:	102670702	-	102676087	chr8:102670702-102676087	Down	5385
101	chr	8	:	104880485	-	104895534	chr8:104880485-104895534	Up	15049
102	chr	8	:	104948255	-	104953539	chr8:104948255-104953539	Down	5284
103	chr	8	:	106878771	-	106888127	chr8:106878771-106888127	Up	9356
104	chr	8	:	107140783	-	107152328	chr8:107140783-107152328	Down	11545
105	chr	8	:	107219237	-	107228707	chr8:107219237-107228707	Up	9470
106	chr	8	:	108029764	-	108031300	chr8:108029764-108031300	Up	1536
107	chr	8	:	108462104	-	108472658	chr8:108462104-108472658	Down	10554
108	chr	8	:	109229282	-	109246379	chr8:109229282-109246379	Up	17097
109	chr	8	:	109200000	-	109700000	chr8:109200000-109700000	Down	500000				down somewhere in this region
110	chr	8	:	109731316	-	109736626	chr8:109731316-109736626	Up	5310
111	chr	8	:	110562125	-	110573218	chr8:110562125-110573218	Down	11093
112	chr	8	:	120000000	-	124000000	chr8:120000000-124000000	many	4000000				wobbles around here
113	chr	8	:	125015766	-	125033799	chr8:125015766-125033799	Down	18033
114	chr	8	:	126998031	-	127028456	chr8:126998031-127028456	Up	30425
115	chr	8	:	131431820	-	131464487	chr8:131431820-131464487	Down	32667
116	chr	8	:	133788708	-	133815752	chr8:133788708-133815752	Up	27044
117	chr	8	:	134379270	-	134383696	chr8:134379270-134383696	Down	4426
118	chr	8	:	134660058	-	134672564	chr8:134660058-134672564	Up	12506
119	chr	8	:	137370866	-	137375930	chr8:137370866-137375930	Down	5064
120	chr	8	:	140457361	-	140463200	chr8:140457361-140463200	Up	5839
121	chr	8	:	141150210	-	141168559	chr8:141150210-141168559	Down	18349
122	chr	8	:	141511163	-	141528931	chr8:141511163-141528931	Up	17768
123	chr	8	:	142094332	-	142115419	chr8:142094332-142115419	Up	21087
124	chr	8	:	143326292	-	143342175	chr8:143326292-143342175	Down	15883
125	chr	8	:	144269744	-	144285803	chr8:144269744-144285803	Up	16059
126	chr	8	:	144482173	-	144487185	chr8:144482173-144487185	Down	5012
	chr	8	:	145081598	-	145105722	chr8:145081598-145105722	Down	24124
127	chr	8	:	145682818	-	145690968	chr8:145682818-145690968	Down	8150
128	chr	17	:	22160277	-	22294539	chr17:22160277-22294539	Up	134262
129	chr	17	:	22893652	-	22938437	chr17:22893652-22938437	Down	44785
130	chr	17	:	23673995	-	23687933	chr17:23673995-23687933	Up	13938
131	chr	17	:	24025908	-	24033304	chr17:24025908-24033304	Down	7396
132	chr	17	:	24430657	-	24440878	chr17:24430657-24440878	Up	10221
133	chr	17	:	24851495	-	24855927	chr17:24851495-24855927	Down	4432
	chr	17	:	32212397	-	32217168	chr17:32212397-32217168	Up	4771
	chr	17	:	32684920	-	32696144	chr17:32684920-32696144	Down	11224
	chr	17	:	32989012	-	33001642	chr17:32989012-33001642	Down	12630
	chr	17	:	33316962	-	33664217	chr17:33316962-33664217	Up	347255	no snps between here so presumably repeats
	chr	17	:	34001045	-	34009963	chr17:34001045-34009963	Up	8918
	chr	17	:	34228748	-	34232264	chr17:34228748-34232264	Down	3516
	chr	17	:	34529270	-	34536561	chr17:34529270-34536561	Down	7291
	chr	17	:	35043689	-	35049739	chr17:35043689-35049739	Up	6050
	chr	17	:	35321569	-	35336357	chr17:35321569-35336357	Down	14788
134	chr	17	:	43476739	-	43479121	chr17:43476739-43479121	Up	2382
135	chr	17	:	44039257	-	44071391	chr17:44039257-44071391	Down	32134
136	chr	17	:	44710556	-	44726922	chr17:44710556-44726922	Up	16366
137	chr	17	:	44828801	-	44835653	chr17:44828801-44835653	Down	6852
	chr	17	:	44914459	-	44915971	chr17:44914459-44915971		1512
138	chr	17	:	45146504	-	45158421	chr17:45146504-45158421	Up	11917
139	chr	17	:	45353936	-	45357943	chr17:45353936-45357943	Down	4007
140	chr	17	:	45513369	-	45523384	chr17:45513369-45523384	Up	10015
141	chr	17	:	45640768	-	45660967	chr17:45640768-45660967	Down	20199
142	chr	17	:	46226725	-	46242806	chr17:46226725-46242806	Up	16081
	chr	17	:	48231577	-	48243338	chr17:48231577-48243338	Gain	11761
	chr	17	:	48626533	-	48640065	chr17:48626533-48640065	Up	13532
	chr	17	:	49395215	-	49412499	chr17:49395215-49412499	Down	17284
	chr	17	:	50422721	-	50429995	chr17:50422721-50429995	Up	7274
	chr	17	:	51267464	-	51285680	chr17:51267464-51285680	Up	18216
	chr	17	:	53353159	-	53370818	chr17:53353159-53370818	Up	17659
	chr	17	:	53745920	-	53821034	chr17:53745920-53821034	Down	75114
	chr	17	:	55651277	-	55665425	chr17:55651277-55665425	Up	14148
	chr	17	:	55744288	-	55757575	chr17:55744288-55757575	Up	13287
	chr	17	:	56254889	-	56267543	chr17:56254889-56267543	Down	12654
	chr	17	:	57156223	-	57191328	chr17:57156223-57191328	Down	35105
	chr	17	:	59924679	-	59937385	chr17:59924679-59937385	Up	12706
	chr	17	:	60233050	-	60247726	chr17:60233050-60247726	Down	14676
	chr	17	:	61266076	-	61289606	chr17:61266076-61289606	Down	23530
	chr	17	:		-		some wobbles in this region on snp6
	chr	17	:	63143812	-	63202681	chr17:63143812-63202681	Up	58869
	chr	17	:	63930824	-	63966350	chr17:63930824-63966350	Down	35526

## Sheet: Nimblegen
Regions to include for Nimblegen sequence capture
	Hg18 positions
Chr1	Chr	Interval (bp)	Running total by chr (bp)	Comments	Peak	Genes at break	Include for mapping	Interval (bp)	Total by chr (bp)	Whole regions gained to include?		total if include gained regions
	chr1:29037169-29047533	10364		Up	probably peak G	OPRD1 (+ve)	chr1:29037169-29047533	10364
	chr1:31669880-31681711	11831		Down	probably peak G	SERINC2 (+ve)	chr1:31669880-31681711	11831
	chr1:32457914-32477373	19459		Up	Peak G	EIF3I (+ve) and others	chr1:32457914-32477373	19459
	chr1:35650711-35661304	10593		Down	probably peak G	ZMYM4 (+ve)	chr1:35650711-35661304	10593
	chr1:37464005-37471724	7719		Up	probably peak G	no gene	chr1:37464005-37471724	7719
	chr1:99967851-99975256	7405		Down	Peak G	FRRS1 (-ve)	chr1:99967851-99975256	7405
	chr1:109166558-109167058	500		Up	Peak G	C1orf62 (-ve)	chr1:109166558-109167058	500
	chr1:110302749-110318919	16170		Down	probably peak G	no gene	chr1:110302749-110318919	16170
	chr1:111538560-111544284	5724	89765	Up	probably peak G	DENND2D	chr1:111538560-111544284	5724
				Also a centromere break in peaks A and C but don't want to map so excluded here
Chr2	chr2:24865965-24933460	67495		Small deletion on one of 3 copies of chr2. Del down		many in del
	chr2:26142551-26155665	13114		Small deletion on one of 3 copies of chr2. Del up
	chr2: 88924884-88947756	22870		Small gain - Tandem dup? Gain up
	chr2: 89150454-89398864	248410	351889	Gain down. Region of CNPs and seg dups
Chr3	chr3:80552658-80561679	9021		Del down. These are 2 small deletions on one of the 4 presumably 'normal' copies of 3		no genes in del
	chr3:80691705-80704848	13143		Del up. Include?
	chr3:163990863-163995434	4571		Del down. Poss regions of CNPs
	chr3:164107037-164111606	4569	31304	Del up.
Chr4	No changes
Chr5	chr5:1160428-1173951	13523		Too small for 1Mb array so unassigned peak. Poss region of CNPs (Redon)		SLC12A7	chr5:1160428-1173951	13523
	chr5:76712714-76727567	14853		Gain up		PDE8B, WDR41
	chr5:76845851-76880178	34327		Gain down
	chr5:83151603-83205983	54380		Could have been balanced with a large deletion of 18Mb as partners are balanced. Peak I		no gene	chr5:83151603-83205983	54380
	chr5:101561356-101746163	184807	301890	Peak R		SLC04C1	chr5:101561356-101746163	184807
	Also a centomere break on chr5 = peak B (dup 5p)
Chr6	chr6:1866238-1871769	5531		Gain up		GMDS (-ve)
	chr6:2130718-2149639	18921		Gain down
	chr6: 72170491-72193036	22545		Gain up		AK023251
	chr6: 72336368-72344251	7883		Gain down
	chr6:75333891-75350411	16520		Peak a		AF086303 (+ve)	chr6:75333891-75350411	16520
	wobbles between 100613289-111829721, with a gain at 103823390-103912505 (region of CNPs from Redon et al)
	chr6:121402763-121460972	58209		Gain up
	chr6:122709109-122785437	76328	205937	Gain down. Multiple steps inbetween
Chr7	chr7: 69277024-69344275	67251		Balanced break. Peak B. Not on snp6. Values from tiling path chr7		AUTS2 (+ve)	chr7: 69277024-69344275	67251
	chr7: 69344274-69428150	83876		Balanced break. Peak R. Not on snp6. Check values. Poss some overlap at break with peak B		AUTS2 (+ve)	chr7: 69344274-69428150	83876
	chr7:78000000-79000000			very wobbly. What to include here?
	chr7:79655575-79667961	12386		Peak L. del down			chr7:79655575-79667961	12386
	chr7:82760283-82767264	6981		Poss also part of peak L break. del up			chr7:82760283-82767264	6981
	chr7:84785198-84795345	10147	180641	Not clear which peak this corresponds to. Could also be part of peak L break as close to limits of 1Mb values.			chr7:84785198-84795345	10147
Chr8	chr8:25027406-25030361	2955		Del down. Region of CNPs		no genes
	chr8:25039987-25047022	7035		Del up
	chr8:38706176-38723054	16878		Translocation	Peak F	TACC1 (+ve) breast cancer candidate gene. Close to FGFR1	chr8:38706176-38723054	16878
	chr8:39349483-39354761	5278		Del down. Region of CNPs		ADAM5P + ADAM3A	Include as close to translocation break? But region of CNPs
	chr8:39482104-39515015	32911		Del up
	chr8:48904123-48915857	11734		Translocation	Peak C, but also could be peak F?	PRKCD (-ve) 5'end	chr8:48904123-48915857	11734		chr8: 48904123-49409134	To include whole region looking at 505kb rather than just around 35kb for the breaks at edge and within region. Some interesting genes in region not broken	505000
	chr8:49262795-49280991	18196		Translocation within the region of gain. Liz didn’t count this	Peak C	no gene	chr8:49262795-49280991	18196
	chr8:49406576-49409134	2558		Translocation	Peak C	no gene	chr8:49406576-49409134	2558
	chr8:51950419-51956651	6232		Translocation down	Peak C, but also could be peak F?	no gene	chr8:51950419-51956651	6232
	chr8:60389502-60401834	12332		Translocation/gain up		no gene at break or in gain	chr8:60389502-60401834	12332
	chr8:61143494-61146767	3273		Translocation/gain down		no gene at break or in gain	chr8:61143494-61146767	3273
	chr8:61608130-61617942	9812		Gain up		RAB2A (+ve) 3' end retained	chr8:61608130-61617942	9812
	chr8:61708190-61713489	5299		Gain down		no gene	chr8:61708190-61713489	5299
	chr8:67363463-67372508	9045		Translocation. Probably peak A. Could also be peak C?	Probably peak A	no gene	chr8:67363463-67372508	9045
	chr8:68955986-69052246	96260		Translocation. Change from 6-5 copies. Not well resolved		PREX2/DEPDC2 (+ve)	chr8:68955986-69052246	96260
	chr8:73019464-73024375	4911		Translocation. Edge of amplicon	Probably peak A or could be C	AK123315 (+ve)	chr8:73019464-73024375	4911		chr8: 73019464-73515751	Whole region is 496kb rather than just about 45kb for breakpoints	496000
	chr8:73257003-73263415	6412		Step down within the amplicon	Probably peak A or could be C	no gene	chr8:73257003-73263415	6412
	chr8:73367972-73392334	24362		Step back up within the amplicon	Probably peak A or could be C	AK309726 (-ve)	chr8:73367972-73392334	24362
	chr8:73509371-73515751	6380		Translocation. Edge of amplicon	Probably peak A or could be C	AK309726 (-ve)	chr8:73509371-73515751	6380
	chr8:73984363-73996322	11959		Translocation	Probably peak A or could be C	KCNB2 (+ve)	chr8:73984363-73996322	11959
	chr8:74421781-74428542	6761		Gain up	Probably peak A or could be C	AK128216 (-ve)	chr8:74421781-74428542	6761
	chr8:74461849-74469971	8122		Gain down	Probably peak A or could be C	no gene	chr8:74461849-74469971	8122
	chr8:85356903-85369297	12394		Translocation up. Also wobble just after - poss shifts within region of gain		RALYL1 (+ve)	chr8:85356903-85369297	12394		chr8: 85356903-86509913	Whole region is 1.1Mb but wobbles within it which are hard to define. E2F5 in region	1100000
	chr8:86497838-86509913	12075		Translocation down		CA3 (+ve)	chr8:86497838-86509913	12075
	chr8:91242157-91253701	11544		Gain up (not small so proabably should include these)		no gene	chr8:91242157-91253701	11544
	chr8:91400358-91406063	5705		Gain down		no gene	chr8:91400358-91406063	5705
	chr8:95085482-95092674	7192		Translocation/Gain up		no gene	chr8:95085482-95092674	7192			whole region is 576kb. Prob unnecessary as simple up and down, but does include RAD54B - mutated in colon	576000
	chr8:95630215-95661910	31695		Translocation/Gain down		KIAA1429 (-ve)	chr8:95630215-95661910	31695
	chr8:100142623-100170735	28112		Translocation up	Peak A	VPS13B (+ve)	chr8:100142623-100170735	28112
	chr8:101694785-101697625	2840		Translocation/Gain up		SNX31 (-ve)	chr8:101694785-101697625	2840
	chr8:102129591-102144738	15147		Translocation/gain down		no gene	chr8:102129591-102144738	15147
	chr8:102595737-102599907	4170		Gain up - check copy number		GRHL2 (+ve)	chr8:102595737-102599907	4170		chr8: 102595737-102676087	region is 80kb, includes about 6 exons of GRHL2 - is this a tandem dup?	80000
	chr8:102670702-102676087	5385		Gain down		GRHL2 (+ve)	chr8:102670702-102676087	5385			Make breakpoints a bit wider as only 5kb
	chr8:104880485-104895534	15049		Small gain up		RIMS2 (+ve)	chr8:104880485-104895534	15049		chr8: 104880485-104953539	region is 73kb. Only part of RIMS2 - again is this a tandem dup?	73000
	chr8:104948255-104953539	5284		Small gain down		RIMS2 (+ve)	chr8:104948255-104953539	5284
	chr8:106878771-106888127	9356		Gain up		ZFPM2 (+ve) (TF)	chr8:106878771-106888127	9356
	chr8:107140783-107152328	11545		Gain down		no gene	chr8:107140783-107152328	11545
	chr8:107219237-107228707	9470		Del up. Poss region of CNP		no gene	chr8:107219237-107228707	9470
	chr8:108029764-108031300	1536		Gain up		no gene	chr8:108029764-108031300	1536
	chr8:108462104-108472658	10554		Gain down		ANGPT1 (-ve)	chr8:108462104-108472658	10554
	chr8:109229282-109246379	17097		Up		no gene	chr8:109229282-109246379	17097		chr8: 109229282-110612676	region is 1.38MB to end of PKHD1, but changes within are not well defined so would have been about 600kb anyway. Look at this again.	1380000
	chr8:109200000-109700000	500000		Down somewhere in this region		?	chr8:109200000-109700000	500000
	chr8:109731316-109736626	5310		Up		TMEM74 (-ve)	chr8:109731316-109736626	5310
	chr8:110562125-110573218	11093		Down		PKHD1L1 (+ve)	chr8:110562125-110573218	11093
	chr8:120000000-124000000			Several wobbles			what to do about this region as wobbles???
	chr8:125015766-125033799	18033		Down		FERIL6 (+ve)	chr8:125015766-125033799	18033
	chr8:126998031-127028456	30425		Up		part of BX648371 (-ve)	chr8:126998031-127028456	30425
	chr8:131431820-131464487	32667		Down		DDEF1 (-ve) /ASAP1 (-ve)	chr8:131431820-131464487	32667
	chr8:133788708-133815752	27044		Gain Up		TMEM71 (-ve)	chr8:133788708-133815752	27044		chr8: 133788708-134383696	region is 595kb but interesting genes including WISP1 (WNT pathway) and NDRG1 (N-myc downstream)	595000
	chr8:134379270-134383696	4426		Gain down		no gene	chr8:134379270-134383696	4426
	chr8:134660058-134672564	12506		Up		no gene	chr8:134660058-134672564	12506
	chr8:137370866-137375930	5064		Down		no gene	chr8:137370866-137375930	5064
	chr8:140457361-140463200	5839		Up	Peak A?	no gene	chr8:140457361-140463200	5839
	chr8:141150210-141168559	18349		Down	Peak A?	TRAPPC9 (-ve)	chr8:141150210-141168559	18349		chr8: 140991573-141537036	includes all of TRAPPC9 = 545kb. Part of gene seems to be deleted. NB activator of NFkB	545000
	chr8:141511163-141528931	17768		Up	Peak A?	TRAPPC9 (-ve)	chr8:141511163-141528931	17768
	chr8:142094332-142115419	21087		Up	Peak A?	no gene	chr8:142094332-142115419	21087
	chr8:143326292-143342175	15883		Down	Peak A?	TSNARE1 (_ve)	chr8:143326292-143342175	15883
	chr8:144269744-144285803	16059		Up. Poss del in middle of gain		no gene	chr8:144269744-144285803	16059
	chr8:144482173-144487185	5012		Down		TOP1MT (-ve)	chr8:144482173-144487185	5012
	chr8:145081598-145105722	24124		Up??		PLEC1 (-ve)	chr8:145081598-145105722	24124
	chr8:145682818-145690968	8150	1303694	Down		PPIR16A (+ve)	chr8:145682818-145690968	8150	1255515				5350000	5.3Mb so too much to include all these regions
			If deduct 500000 for line 89, actually only leaves 800kb
Chr9	No changes
Chr10	chr10: 45322815-45660916	338101		Balanced (Up) from tiling path data. Not on snp6. Could there be some overlap???? Kate - FISH?	Peak K	several. See kate's thesis also	chr10: 45574861-45746970	172109
	chr10: 45660915-45980331	319416	657517	Balanced (Down) from tiling path data? Not on snp6. No small shift but lots of oligos missing - region of seg dup??? Check	Peak g	CTGLF1 + PTPN20A	chr10: 45574861-45746970	172109
Chr11	chr11:55176743-55217364	40621		Del down. Region of CNP. Olfactory receptors		OR4C6
	chr11:55359752-55364837	5085		Del Up. Region of CNP. Olfactory receptors		ORSD16
	chr11:75524347-75540858	16511		Translocation. Peak b	Peak b	UVRAG (+ve). Associated with colon cancer	chr11:75524347-75540858	16511
	chr11: 125000000-125330000	330000	392217	Balanced break. Peaks K and g. No evidence for change on snp6	Peaks K and g	PUS3/HYLS1	chr11: 125000000-125330000	330000
Chr12	No changes
Chr13	chr13:56292574-56335342	42768		Del down at translocation break	Peak B, I or W	no gene	chr13:56292574-56335342	42768
	chr13:56665550-56699203	33653		Del up at translocation break. Region of CNPs	Peak B, I or W	no gene	chr13:56665550-56699203	33653
	chr13:101643976-101661946	17970		Translocation down	Peak B	FGF14 (-ve)	chr13:101643976-101661946	17970
	chr13: 55799827-56688000	88173	182564	Balanced break in peaks B, I and W - probably del at balanced break which shows up on snp6 above. CNPs at edge of region			chr13: 55799827-56688000	88173			Probably breaks included above so don't necessarily need such a wide region?
Chr14	chr14:19477483-19526055	48572		Down. Too small for 1Mb data. Region of CNPs and seg dups	Could be peaks C, D or U	OR4K15	chr14:19477483-19526055	48572
	chr14:44878944-44896408	17464		Del down. CNP (Redon)		no gene
	chr14:45082603-45094729	12126		Del up		no gene
	chr14:84032827-84063451	30624	108786	Up. Peak L	Peak L	no gene	chr14:84032827-84063451	30624
	chr14:break at 101.4 on matlab? Not really there on gff-				Peak D?
	Also poss gain at telomere??? Real?				Peak D?
Chr15	No changes
Chr16	chr16:65458362-65476561	18199		Translocation	Peak c	Part of PDP2 (+ve)	chr16: 65452000-65487000				Nim mapping at 65452000-65487000. Agrees with snp6
	chr16:69396577-69399598	3021		Small gain (Up)		HYDIN (-ve)
	chr16:69752857-69757550	4693	25913	Small gain (Down)		HYDIN (-ve)
Chr17	chr17:22160277-22294539	134262		Up	Probably peak A and C	no gene
	chr17:22893652-22938437	44785		Down	Probably peak A and C	KSR1 (+ve)
	chr17:23673995-23687933	13938		Up	Probably peak A	TMEM97, IF20, TNFAIP1
	chr17:24025908-24033304	7396		Down	Probably peak A	SUPT6H (+ve)
	chr17:24430657-24440878	10221		Up	Probably peak A	no gene
	chr17:24851495-24855927	4432		Down	Probably peak A, or C?	OSBPL3 (-ve)
	chr17:32212397-32217168	4771		Up		PDE1C (-ve)
	chr17:32684920-32696144	11224		Down		AK026768 (-ve)
	chr17:32989012-33001642	12630		Down		FKBP9 (+ve)
	chr17:33316962-33664217	347255		Up	Probably peak A. no snps between here so presumably repeats	BBS9 (+ve)
	chr17:34001045-34009963	8918		Up	Probably peak A	BMPER (+ve)
	chr17:34228748-34232264	3516		Down	Probably peak A	no gene
	chr17:34529270-34536561	7291		Down	Probably peak A	AY312368 (-ve)
	chr17:35043689-35049739	6050		Up	Probably peak A	DPY19L1 (-ve)
	chr17:35321569-35336357	14788		Down	Probably peak A	no gene
	chr17:43476739-43479121	2382		Up	Probably peak C, possibly peak A or D also	HECW1 (+ve)
	chr17:44039257-44071391	32134		Down	Probably peak C, or peaks D, F or L	several
	chr17:44710556-44726922	16366		Up	Probably peak C, or peaks D, F or L	OGDH (+ve)
	chr17:44828801-44835653	6852		Down	Probably peak C, or peaks D, F or L	H2AFV
	chr17:44914459-44915971	1512			Probably peak C, or peaks D, F or L	no gene
	chr17:45146504-45158421	11917		Up	Probably peak C, or peaks D, F or L	FAM117A (-ve)
	chr17:45353936-45357943	4007		Down	Probably peak C, or peaks D, F or L	no gene
	chr17:45513369-45523384	10015		Up	Probably peak C, or peaks D, F or L	ITGA3 (+ve)
	chr17:45640768-45660967	20199		Down	Probably peak C, or peaks D, F or L	no gene
	chr17:46226725-46242806	16081		Up	Probably peak C, or peaks D, F or L	no gene
	chr17:46779807-46793651	13844			small gain. Positions include whole region. Small but no genes.	no gene
	chr17:48231577-48243338	11761		Gain	Probably peak C but could be peaks D.F or L	no gene
	chr17:48626533-48640065	13532		Up	Probably peak C but could be peaks D.F or L	no gene
	chr17:49395215-49412499	17284		Down	Probably peak C but could be peaks D.F or L	no gene
	chr17:50422721-50429995	7274		Up		STXBP4 (+ve)
	chr17:51267464-51285680	18216		Up		no gene
	chr17:53353159-53370818	17659		Up		CUEDC1 (-ve)
	chr17:53745920-53821034	75114		Down		several incl. RNF43 (overexp in colon cancer)
	chr17:55651277-55665425	14148		Up	Probably peak A	USP32 (-ve)
	chr17:55744288-55757575	13287		Up	Probably peak A	USP32 (-ve)
	chr17:56254889-56267543	12654		Down	Probably peak A	BCAS3 (+ve)
	chr17:57156223-57191328	35105		Down	Probably peak A	BRIP1 (-ve) =BRCA1 interacting protein
	chr17:59924679-59937385	12706		Up	Probably peak A	DDX5 (-ve) and others
	chr17:60233050-60247726	14676		Down	Probably peak A	DKFZp313K107 (-ve)
	chr17:61266076-61289606	23530		Down	Probably peak A	CCDC46 (-ve)
	some wobbles in this region on snp6
	chr17:63143812-63202681	58869		Up		NOL11 (+ve)
	chr17:63930824-63966350	35526	1148127	Down		WIPI1 (-ve)
	Region 74.7-76.2Mb broken in peak F but nor coming up on snp6. However, there are gaps on the snp6.
Chr18	No changes
Chr19	Centromere break				Peak e
Chr20	chr20:1508803-1515415	6612		del down. Region of CNP		SIRPB1
	chr20:1538456-1547585	9129		del up. Region of CNP		SIRPB1
	chr20:15758817-15781245	22428		del down		MACRODC2 (+ve)
	chr20:15893386-15909554	16168	54337	del up		MACRODC2 (+ve)
	Centromere break				Peak D and U
Chr21	chr21:15338682-15345216	6534		Down. Joined to chr1 or 21. If chr21, 3'end NRIP1 fused to 5'end of TIAM1	Peak G	NRIP1 (-ve) Also known as RIP140 - modulates transcriptional activity of the estrogen receptor
	chr21:31748840-31762317	13477	20011	Up	Peak G	TIAM1 (-ve) T lymphoma invasion and metastasis inducing protein
Chr22	chr22: 22670789-22680530	9741		del down. Region of CNP		GSTTP1 (-ve)
	chr22: 22724016-22731530	7514	17255	del up. Region of CNP and seg dup		GSTTP2 (-ve)

## Sheet: compare to solexa (Hg19)
Regions to include for Nimblegen sequence capture
	Hg18 positions							Solexa reads in interval (Hg19 positions) (Filtered SVs only)
Chr1	Chr	Interval (bp)	Comments	Peak	Genes at break (Hg18)	snp6 breaks (Hg19)	Gene at break (Hg19)	Chr	Node 1 start	Node 1 end	Direction	Chr	Node 2 start	Node 2 end	Direction	Supporting reads	Comments		Matched snp6+seq		Read in Matepair
								chr1	4827698	4827758	+	chr8	142837130	142837354	+	3	DIF
								chr1	17051757	17052124	-	chr1	234912231	234912586	-	7	INV
								chr1	17091674	17091737	-	chr1	234953487	234953553	-	2	INV
								chr1	17230877	17230931	+	chr1	149194571	149194609	+	2	INV
	chr1:29037169-29047533	10364	Up	probably peak G	OPRD1 (+ve)	chr1:29164582-29174946	OPRD1(+ve)	chr1	29166110	29166544	-	chr1	37695350	37695737	-	9	INV
	chr1:29037169-29047533	10364	Up	probably peak G	OPRD1 (+ve)	chr1:29164582-29174946	OPRD1(+ve)	1	29166588	29166892	+	1	35880850	35881136	+	10	INV	Possible runthrough of 5'OPRD1 into SFPQ??? (poss additional break before SFPQ)	Yes
								1	29168534	29168770	-	1	35877930	35878186	+	3	INS	5' ZMYM4- 3' OPRD1 (poss some 5'OPRD1 upstream, providing promoter?)	Yes
								chr1	29720842	29721192	-	chr1	30878833	30879179	-	12	INV		No
								chr1	29775603	29775653	-	chr1	30859562	30859623	-	2	INV		No
	chr1:31669880-31681711	11831	Down	probably peak G	SERINC2 (+ve)	chr1:31897293-31909124	IN BOTH MP1 &MP2	chr1	31.9087			chr21	48.091				DIF		No		Yes
								chr1	30859562	30859623	-	chr1	29775603	29775653	-	2	INV
								chr1	30878833	30879179	-	chr1	29720842	29721192	-	12	INV
								1	30893229	30893344	+	X	38441959	38442058	-	2	DIF		No
								chr1	30893668	30894080	-	chrX	38441911	38442045	+	4	DIF
	chr1:32457914-32477373	19459	Up	Peak G	EIF3I (+ve) and others	chr1:32685327-32704786			No										No
	chr1:35650711-35661304	10593	Down	probably peak G	ZMYM4 (+ve)	chr1:35878124-35888717	ZMYM4	1	35880850	35881136	+		29166588	29166892	+	10	INV	Possible runthrough of 5'OPRD1 into SFPQ???	Yes
								1	35877930	35878186	+		29168534	29168770	-	3	INS	5' ZMYM4- 3' OPRD1	Yes
	chr1:37464005-37471724	7719	Up	probably peak G	no gene	chr1:37691418-37699137		chr1	37695350	37695737	-	chr1	29166110	29166544	-	9	INV		No
								1	55705623	55705671	+	4	93827543	93827578	+	2	DIF		No
								1	72765887	72766271	+	1	72811855	72812266	-	6	DEL		No
								chr1	86398858	86398928	-	chr9	100675710	100675777	-	2	DIF
	chr1:99967851-99975256	7405	Down	Peak G	FRRS1 (-ve)	chr1:100195263-100202668	WRONG DIR NO	1	100277584	100277962	-	1	110512110	110512473	+	8	INS		Seq junction and snp6 break not quite in the same place but very close - other end matches
	chr1:109166558-109167058	500	Up	Peak G	C1orf62 (-ve)	chr1:109365035-109365535	C1orf62 109.369-	1	108069759	108069966	+	1	109368507	109368740	-	2	DEL		Yes
								1	109650285	109650388	+	22	30165754	30165895	+	3	DIF		No
								chr1	109650682	109650756	-	chr22	30165830	30165898	-	2	DIF
	chr1:110302749-110318919	16170	Down	probably peak G	no gene	chr1:110501226-110517396		1	110512110	110512473	+	1	100277584	100277962	-	8	INS		Yes
	chr1:111538560-111544284	5724	Up	probably peak G	DENND2D	chr1:111737037-111742761		chr1	111739845	111740201	-	chr1	108068523	108068882	-	4	INV	Possible runthrough of 5' DENND2D into NBPF4 (850kb away)	Yes
								1	112691377	112691515	+	1	112704744	112704907	-	6	DEL	5/6 repeat matches (250-470bp)	No
								chr1	119401009	119401176	+	chr15	51189522	51189714	-	2	DIF		No
			Also a centromere break in peaks A and C but don't want to map so excluded here
								chr1	120690990	120691061	-	chr1	145183490	145183546	-	2	INV		No
								chr1	120694361	120694419	-	chr1	145121554	145121633	-	3	INV
								chr1	144896103	144896275	+	chr1	144906939	144907120	-	6	DEL		No
								chr1	145832679	145833059	+	chr1	147394085	147394482	+	4	INV		No
								chr1	149194571	149194609	+	chr1	17230877	17230931	+	2	INV
								chr1	162373509	162373558	+	chr3	164146649	164146714	+	2	DIF		No
								chr1	164240509	164240558	+	chr2	190999854	190999905	-	2	DIF		No
								chr1	168420933	168421359	-	chr8	30105434	30105867	+	4	DIF
								chr1	179416738	179416798	+	chr15	100211801	100211851	+	2	DIF		No
								chr1	180933488	180933530	+	chr1	181018478	181018527	-	2	DEL		No
								chr1	182274364	182274462	+	chr17	74319604	74319713	-	2	DIF		No
								chr1	183592662	183592732	+	chr2	32308039	32308081	+	2	DIF		No
								chr1	194622162	194622549	+	chr1	202931230	202931689	-	8	DEL		No
								chr1	205472144	205472279	+	chr16	1757847	1757974	-	2	DIF		No
								chr1	204818716	204818842	-	chr1	205481624	205481806	+	3	INS		No
								chr1	207055994	207056260	+	chr1	214950582	214950666	-	2	DEL		No
								chr1	208508130	208508342	-	chr1	208521275	208521425	-	4	INV
								chr1	209374468	209374818	+	chr1	214950647	214950696	+	2	INV		No
								chr1	210600949	210601285	+	chr1	210614249	210614582	-	4	DEL		No
								chr1	211032968	211033010	+	chr13	24696737	24696788	-	2	DIF	5/6 repeat matches	No
								chr1	214950582	214950666	-	chr1	207055994	207056260	+	2	DEL
								chr1	215060154	215060213	+	chrX	123611260	123611388	-	3	DIF		No
								chr1	215060403	215060551	-	chrX	123612095	123612260	-	2	DIF
								chr1	215918503	215918892	+	chr1	215953072	215953445	-	6	DEL		No
								chr1	216223603	216223658	+	chr22	28124569	28124620	+	2	DIF		No
								chr1	227731499	227731555	-	chr12	34260076	34260125	-	2	DIF
	chr1: 227468015-227568654		Down			chr1:229401392-229502031	RAB4A	1	229409750	229410044	+	2	25046272	25046569	-	2	DIF	Break also matches on chr2.	Yes
	chr1: 228584616-228633632		Up			chr1:230517993-230567009	no gene	chr1	230532705	230532928	-	chr2	25047198	25047409	+	9	DIF	Suggests an insertion of chr2 into chr1	Yes
								chr1	242143427	242143576	+	chr7	1623261	1623429	-	6	DIF		No
								chr1	247482747	247482812	-	chr11	47905008	47905049	-	2	DIF	1/9 repeat matches	No
								chr1	248608902	248609007	+	chr1	248809242	248809305	+	2	INV	5/6 repeat matches	No
Chr2								chr2	11929920	11929999	-	chr4	162053697	162054115	-	4	DIF		No
								chr2	25046272	25046569	-	chr1	229409750	229410044	+	2	DIF	1/9 repeat matches
Chr2	chr2:24865965-24933460	67495	Small deletion on one of 3 copies of chr2. Del down		many in del	chr2:25012461-25079956	ADCY3	chr2	25047198	25047409	+	chr1	230532705	230532928	-	9	DIF	Ins of chr2 into chr1. Possible runthrough from RAB4A (chr1)-COG2(chr1) (Chr2 inbetween)	Yes
	chr2:26142551-26155665	13114	Small deletion on one of 3 copies of chr2. Del up			chr2:26289047-26302161			No
								chr2	32308039	32308081	+	chr1	183592662	183592732	+	2	DIF	1/9 repeat matches
								chr2	38871583	38871844	+	chr2	38882490	38882804	-	4	DEL
								chr2	41238164	41238293	+	chr2	41250574	41250684	-	3	DEL
								chr2	41913318	41913575	+	chr6	13191105	13191375	+	4	DIF
								chr2	52749268	52749662	+	chr2	52785302	52785706	-	5	DEL
								chr2	60744724	60744785	+	chr3	14544865	14544944	-	4	DIF
								chr2	61567055	61567106	-	chr17	46420742	46420828	-	2	DIF
								chr2	68914577	68914652	+	chr5	64467809	64467888	+	2	DIF
	chr2: 88924884-88947756	22870	Small gain - Tandem dup? Gain up			chr2:89143769-89166641			No										No
	chr2: 89150454-89398864	248410	Gain down. Region of CNPs and seg dups			chr2:89369339-89617749			No									Not in solexa but next junction is very close	No
								chr2	91694424	91694466	+	chr22	17048118	17048172	+	2	DIF		No
								chr2	91779203	91779262	-	chr4	4227334	4227383	-	2	DIF		No
								chr2	91793966	91794058	+	chr4	4211127	4211181	+	2	DIF
								chr2	133006015	133006077	+	chr16	33971146	33971395	+	2	DIF
								chr2	154100354	154100551	+	chr7	45485850	45486033	+	4	DIF
								chr2	156527963	156528054	+	chr14	104981530	104981680	-	3	DIF
								chr2	194544742	194544852	+	chr14	65447440	65447548	-	2	DIF
								chr2	184345468	184345523	-	chr16	78078606	78078673	-	2	DIF
								chr2	190999854	190999905	-	chr1	164240509	164240558	+	2	DIF
								chr2	220468614	220468668	+	chr8	133920945	133921025	-	4	DIF	1/9 repeat matches	No
								chr2	225020357	225020472	+	chrX	92696935	92697061	-	3	DIF		No
								chr2	231190646	231190744	+	chr2	231280172	231280231	-	2	DEL	6/9 repeat matches	No
								chr3	14544865	14544944	-	chr2	60744724	60744785	+	4	DIF
								chr3	75331112	75331189	+	chr6	111419730	111419779	+	2	DIF
								chr3	75983726	75983768	-	chr19	33444358	33444430	-	2	DIF
Chr3	chr3:80552658-80561679	9021	Del down. These are 2 small deletions on one of the 4 presumably 'normal' copies of 3		no genes in del	chr3:80469968-80478989			No
	chr3:80691705-80704848	13143	Del up. Include?			chr3:80609015-80622158			No
								chr3	109751956	109752048	-	chr6	78649540	78649675	-	2	DIF
								chr3	111274108	111274464	-	chr8	128533860	128534223	-	11	DIF
								chr3	127282501	127282543	-	chr8	142861014	142861175	-	5	DIF
								chr3	146384739	146384818	+	chr3	146394868	146394979	-	3	DEL
	chr3:163990863-163995434	4571	Del down. Poss regions of CNPs			chr3:162508169-162512740		chr3	162511749	162512127	+	chr3	162626414	162626775	-	5	DEL		Yes		One read in each matepair library
	chr3:164107037-164111606	4569	Del up.			chr3:162624343-162628912		chr3	162626414	162626775	-	chr3	162511749	162512127	+	5	DEL		Yes
								chr3	164146649	164146714	+	chr1	162373509	162373558	+	2	DIF
								chr3	172367893	172367971	-	chr3	172664797	172664896	+	2	INS	3/9 repeat matches
								chr3	172664797	172664896	+	chr3	172367893	172367971	-	2	INS	3/9 repeat matches
								chr3	192874910	192875315	+	chr3	192885449	192885853	-	4	DEL
								chr3	192885449	192885853	-	chr3	192874910	192875315	+	4	DEL
								chr3	194645699	194645745	-	chr3	197175396	197175460	-	2	INV
								chr3	195342046	195342095	-	chr3	195447631	195447706	+	2	INS	6/9 repeat matches
								chr3	195447631	195447706	+	chr3	195342046	195342095	-	2	INS	6/9 repeat matches
								chr3	197175396	197175460	-	chr3	194645699	194645745	-	2	INV
Chr4	No changes							chr4	4211127	4211181	+	chr2	91793966	91794058	+	2	DIF
								chr4	4227334	4227383	-	chr2	91779203	91779262	-	2	DIF
								chr4	9456929	9457029	+	chr4	9481748	9481821	-	2	DEL
								chr4	9481748	9481821	-	chr4	9456929	9457029	+	2	DEL
								chr4	10210800	10211172	+	chr4	10234584	10234929	-	5	DEL
								chr4	10234584	10234929	-	chr4	10210800	10211172	+	5	DEL
								chr4	33834186	33834238	-	chr13	63648614	63648951	+	9	DIF
								chr4	49094566	49094631	+	chr10	42356100	42356155	-	2	DIF
								chr4	80894091	80894473	+	chr5	21207754	21208151	-	4	DIF
								chr4	88847341	88847557	-	chr4	88858794	88859014	-	4	INV
								chr4	88858794	88859014	-	chr4	88847341	88847557	-	4	INV
								chr4	93827543	93827578	+	chr1	55705623	55705671	+	2	DIF
								chr4	111989390	111989734	+	chr6	8697372	8697723	-	3	DIF
								chr4	112297119	112297222	+	chr4	112309893	112309985	-	2	DEL
								chr4	112309893	112309985	-	chr4	112297119	112297222	+	2	DEL
								chr4	137933608	137933672	+	chr12	66040087	66040170	+	2	DIF
								chr4	162053697	162054115	-	chr2	11929920	11929999	-	2	DIF
								chr4	170281009	170281405	-	chr14	52667358	52667767	+	4	DIF
								chr4	187303277	187303320	+	chr4	188592411	188592474	+	2	INV
								chr4	188592411	188592474	+	chr4	187303277	187303320	+	2	INV
								chr4	190195021	190195096	+	chr9	68420546	68420607	-	3	DIF	Possible reciprocal t(4;9), or an insertion of chr9 into chr4. No genes
								chr4	190200252	190200655	-	chr9	68425624	68425910	+	4	DIF	Possible reciprocal t(4;9), or an insertion of chr9 into chr4. No genes
								chr4	190200556	190201136	+	chr20	29653268	29653909	+	21	DIF
								chr4	190585340	190585799	+	chr4	190612658	190613103	+	21	INV
								chr4	190612658	190613103	+	chr4	190585340	190585799	+	21	INV
Chr5	chr5:1160428-1173951	13523	Too small for 1Mb array so unassigned peak. Poss region of CNPs (Redon)		SLC12A7	chr5:1107428-1120951			No
								chr5	20832578	20832864	-	chr5	34371822	34372102	-	3	INV
								chr5	21.573			chr6	57.575				DIF				1 in each MP and in small insert. Looks real
								chr5	21207754	21208151	-	chr4	80894091	80894473	+	4	DIF	1/9 repeat matches
								chr5	21572984	21573409	+	chr6	57575436	57575919	+	6	DIF
								chr5	34371822	34372102	-	chr5	20832578	20832864	-	3	INV
								chr5	57322986	57323478	+	chr5	57333796	57334258	-	6	DEL
								chr5	57333796	57334258	-	chr5	57322986	57323478	+	6	DEL
								chr5	64467809	64467888	+	chr2	68914577	68914652	+	2	DIF
	chr5:76712714-76727567	14853	Gain up		PDE8B, WDR41	chr5:76676958-76691811			No
	chr5:76845851-76880178	34327	Gain down			chr5:76810095-76844422			No
	chr5:83151603-83205983	54380	Could have been balanced with a large deletion of 18Mb as partners are balanced. Peak I		no gene	chr5:83115847-83170227			No read - very clear in snp6
	chr5:101561356-101746163	184807	Peak R. Balanced chr7 break		SLC04C1	chr5:101533457-101718264			No read - very clear in snp6
	Also a centomere break on chr5 = peak B (dup 5p)							chr5	110284413	110284836	+	chr6	136597053	136597493	-	4	DIF
								chr5	113447683	113447725	+	chr5	113614970	113615012	+	2	INV
								chr5	113614970	113615012	+	chr5	113447683	113447725	+	2	INV
								chr5	115448702	115448850	+	chr7	111232238	111232398	-	5	DIF	Expected a (5;7) translocation but positions are shifted			No
								chr5	150202932	150203023	+	chr5	150223470	150223586	-	2	DEL
								chr5	150223470	150223586	-	chr5	150202932	150203023	+	2	DEL
								chr5	170260698	170260775	-	chr5	178183496	178183567	-	2	INV
								chr5	175556847	175556896	+	chr5	177134819	177134885	+	2	INV
								chr5	177134819	177134885	+	chr5	175556847	175556896	+	2	INV
								chr5	178183496	178183567	-	chr5	170260698	170260775	-	2	INV
								chr5	180694153	180694195	-	chr9	68418672	68418717	+	2	DIF
								chr6	382227	382402	+	chr16	33428127	33428311	+	3	DIF
Chr6	chr6:1866238-1871769	5531	Gain up		GMDS (-ve)	chr6:1921239-1926770			No
	chr6:2130718-2149639	18921	Gain down			chr6:2185719-2204640			No
								chr6	8697372	8697723	-	chr4	111989390	111989734	+	3	DIF
								chr6	13191105	13191375	+	chr2	41913318	41913575	+	4	DIF
								chr6	24683658	24683982	+	chr22	32927991	32928338	-	6	DIF
								chr6	24683992	24684368	-	chr22	32928133	32928491	+	13	DIF
								chr6	26670422	26670490	+	chr6	26798726	26798776	+	3	INV
								chr6	26798726	26798776	+	chr6	26670422	26670490	+	3	INV
								chr6	27162929	27162972	-	chr17	41400739	41400793	+	2	DIF
								chr6	29899656	29899696	-	chr6	29914248	29914286	+	2	INS
								chr6	29914248	29914286	+	chr6	29899656	29899696	-	2	INS
								chr6	57575436	57575919	+	chr5	21572984	21573409	+	6	DIF
								chr6	68101184	68101529	+	chr6	68112256	68112595	-	6	DEL
								chr6	68112256	68112595	-	chr6	68101184	68101529	+	6	DEL
	chr6: 72170491-72193036	22545	Gain up		AK023251	chr6:72113770-72136315		chr6	72121025	72121416	-	chr6	72284625	72285029	+	6	INS				No
	chr6: 72336368-72344251	7883	Gain down			chr6:72279647-72287530		chr6	72284625	72285029	+	chr6	72121025	72121416	-	6	INS				No
	chr6:75333891-75350411	16520	Peak a		AF086303 (+ve)	chr6:75277171-75293691		chr6	75282924	75283187	+	chr16	539566	539826	+	2	DIF	Possible runthrough of 5'RAB11FIP3 into SLC17A5 and 5'AF086303 into TMEM8A			No
	wobbles between 100613289-111829721, with a gain at 103823390-103912505 (region of CNPs from Redon et al)							chr6	77309681	77309918	+	chr6	77327777	77328073	-	2	DEL
								chr6	77327777	77328073	-	chr6	77309681	77309918	+	2	DEL
								chr6	78649540	78649675	-	chr3	109751956	109752048	-	2	DIF
								chr6	101447490	101447570	-	chr8	120942180	120942295	+	2	DIF
								chr6	108402208	108402323	-	chr7	84948714	84948850	+	3	DIF
								chr6	110578695	110578783	+	chr8	120942881	120942982	-	2	DIF
								chr6	111419730	111419779	+	chr3	75331112	75331189	+	2	DIF
	chr6:121402763-121460972	58209	Gain up			chr6:121361064-121419273		chr6	121.389			chr7	73.718				DIF				Yes, from original matepair
	chr6:122709109-122785437	76328	Gain down. Multiple steps inbetween			chr6:122667410-122743738		chr6	122315026	122315208	+	chr8	142487433	142487568	-	2	DIF
								chr6	136582484	136582546	+	chr6	136593136	136593191	-	2	DEL
								chr6	136593136	136593191	-	chr6	136582484	136582546	+	2	DEL
								chr6	136597053	136597493	-	chr5	110284413	110284836	+	4	DIF
								chr6	153742431	153742590	-	chr6	161207081	161207192	-	2	INV
								chr6	160877464	160877806	+	chr6	160956514	160956590	-	4	DEL	6/9 repeat matches
								chr6	160877885	160878022	-	chr6	160956513	160956577	+	3	INS	5/9 repeat matches
								chr6	160928769	160928905	-	chr6	161082203	161082265	+	2	INS
								chr6	160956513	160956577	+	chr6	160877885	160878022	-	3	INS	5/9 repeat matches
								chr6	160956514	160956590	-	chr6	160877464	160877806	+	4	DEL	6/9 repeat matches
								chr6	161082203	161082265	+	chr6	160928769	160928905	-	2	INS
								chr6	161207081	161207192	-	chr6	153742431	153742590	-	2	INV
Chr7	chr7: 69277024-69344275	67251	Balanced break. Peak B (5;7;13). Not on snp6. Values from tiling path chr7		AUTS2 (+ve)	chr7:69639088-69706339	ONLY HAVE ONE?	chr7	69723150	69723504	-	chr13	102853557	102853945	+	3	DIF	Fits with the next break from array painting, but the 7;13 is peak B (Balanced) but this chr13 break is not the balanced one.
	chr7: 69344274-69428150	83876	Balanced break. Peak R. Not on snp6. Check values. Poss some overlap at break with peak B		AUTS2 (+ve)	chr7:69706338-69790214	and its up											Balanced chr7
								chr7	70420667	70420862	+	chr7	70438524	70438717	+	7	INV
								chr7	70426210	70426575	-	chr7	70438915	70439341	-	6	INV
								chr7	70438524	70438717	+	chr7	70420667	70420862	+	7	INV
								chr7	70438915	70439341	-	chr7	70426210	70426575	-	6	INV
								chr7	72314559	72314656	+	chr7	66442305	66442405	+	3	INV
								chr7	73382177	73382230	-	chr7	66193772	66193820	+	2	DEL	1/9 repeat matches
	chr7:78000000-79000000		very wobbly. What to include here?			chr7:78162064-79162064			No
	chr7:79655575-79667961	12386	Peak L. del down			chr7:79817639-79830025		chr7	79.817			chr6	104.3				DIF				from original matepair
	chr7:82760283-82767264	6981	Poss also part of peak L break. del up			chr7:82922347-82929328			No
	chr7:84785198-84795345	10147	Not clear which peak this corresponds to. Could also be part of peak L break as close to limits of 1Mb values.			chr7:84947262-84957409	Check Down	chr7	84948714	84948850	+	chr6	108402208	108402323	-	3	DIF				No
								chr7	109436302	109436359	+	chr7	109453947	109454030	-	2	DEL
								chr7	109453947	109454030	-	chr7	109436302	109436359	+	2	DEL
								chr7	111053188	111053457	-	chr12	108202907	108203100	+	4	DIF				In all 3 libraries
								chr7	111053398	111053720	+	chr12	108203329	108203684	-	7	DIF
								chr7	111232238	111232398	-	chr5	115448702	115448850	+	5	DIF	Expected a balanced (5;7) but not at these positions
								chr7	127930615	127930810	-	chr16	76865577	76865722	+	3	DIF
								chr7	141760288	141760459	+	chr7	141787134	141787285	-	4	DEL
								chr7	141787134	141787285	-	chr7	141760288	141760459	+	4	DEL
								chr7	149700361	149700702	-	chr7	153790656	153791010	-	4	INV
								chr7	153790656	153791010	-	chr7	149700361	149700702	-	4	INV
Chr8	chr8:25027406-25030361	2955	Del down. Region of CNPs		no genes	chr8:24971489-24974444		chr8	24972136	24972373	+	chr8	24991109	24991411	-	7	DEL
	chr8:25039987-25047022	7035	Del up			chr8:24984070-24991105		chr8	24991109	24991411	-	chr8	24972136	24972373	+	7	DEL
	chr8:38706176-38723054	16878	Translocation	Peak F (8;17;14)	TACC1 (+ve) breast cancer candidate gene. Close to FGFR1	chr8:38587019-38603897	TACC1	chr8	38589889	38590176	-	chr17	78323736	78324003	+	5	DIF
	chr8:39349483-39354761	5278	Del down. Region of CNPs		ADAM5P + ADAM3A	chr8:39230326-39235604	39.231		yes in MP1&a-f
	chr8:39482104-39515015	32911	Del up			chr8:39362947-39395858	39.387		yes
							PRKDC	chr8	48738082	48738322	-	chr8	65982626	65982851	+	4	INS
	chr8:48904123-48915857	11734	Translocation	Peak C, but also could be peak F?	PRKDC (-ve) 5'end	chr8:48741570-48753304	PRKDC	chr8	48742714	48742969	+	chr8	65982988	65983251	-	5	DEL
							PRKDC	chr8	48746036	48746358	-	chr8	74268244	74268521	-	11	INV
							PRKDC	chr8	49051236	49051740	-	chr8	122248424	122248851	+	28	INS
							PRKDC	chr8	49062903	49063101	+	chr17	36638757	36638930	+	8	DIF
							PRKDC	chr8	49085450	49085893	-	chr8	116883578	116884026	-	28	INV
	chr8:49262795-49280991	18196	Translocation within the region of gain. Liz didn’t count this	Peak C	no gene	chr8:49100242-49118438		chr8	49117497	49117924	-	chr8	143289002	143289460	+	45	INS
	chr8:49406576-49409134	2558	Translocation	Peak C	no gene	chr8:49244023-49246581	TRAPPC9	chr8	49244860	49245364	+	chr8	141096266	141096764	+	95	INV	3'end of TRAPPC9 (highly amplified). Ina has 5' end???
	chr8:51950419-51956651	6232	Translocation down	Peak C, but also could be peak F?	no gene	chr8:51787866-51794098		chr8	51792486	51792759	+	chr17	65715013	65715254	-	6	DIF
	chr8:60389502-60401834	12332	Translocation/gain up		no gene at break or in gain	chr8:60226948-60239280		chr8	60235463	60235625	-	chr8	60983271	60983386	+	2	INS
								chr8	60236387	60236439	-	chr8	60967368	60967417	+	2	INS
								chr8	60236439	60236605	+	chr8	61455278	61455454	-	2	DEL
	chr8:61143494-61146767	3273	Translocation/gain down		no gene at break or in gain	chr8:60980940-60984213		chr8	60983271	60983386	+	chr8	60235463	60235625	-	2	INS
	chr8:61608130-61617942	9812	Gain up		RAB2A (+ve) 3' end retained	chr8:61445576-61455388		chr8	61446945	61447388	-	chr8	73786974	73787570	+	5	INS
								chr8	61448165	61448488	+	chr8	65905053	65905600	-	7	DEL
								chr8	61453449	61453527	-	chr8	74302252	74302338	-	3	INV
								chr8	61455278	61455454	-	chr8	60236439	60236605	+	2	DEL
								chr8	61455288	61455422	+	chr8	73825556	73825827	+	2	INV
	chr8:61708190-61713489	5299	Gain down		no gene	chr8:61545636-61550935		chr8	61.547			chr8	65.953				DEL				Just in matepair
	chr8:67363463-67372508	9045	Translocation. Probably peak A. Could also be peak C?	Probably peak A	no gene	chr8:67200909-67209954		chr8	67201408	67201799	-	chr8	74259831	74260236	-	5	INV
	chr8:68955986-69052246	96260	Translocation. Change from 6-5 copies. Not well resolved		PREX2/DEPDC2 (+ve)	chr8:68793432-68889692		chr8	68858191	68858235	+	chr8	144368191	144368254	-	2	DEL				Yes
								chr8	68861948	68862195	-	chr17	59809584	59809792	-	3	DIF				Yes
								chr8	68917386	68917440	+	chr8	143376172	143376225	+	2	INV
	chr8:73019464-73024375	4911	Translocation. Edge of amplicon	Probably peak A or could be C	AK123315 (+ve)	chr8:72856910-72861821		chr8	72861288	72861745	-	chr17	37825256	37825992	+	35	DIF
	chr8:73257003-73263415	6412	Step down within the amplicon	Probably peak A or could be C	no gene	chr8:73094449-73100861		chr8	73095347	73095772	+	chr8	91336700	91337143	+	29	INV
	chr8:73367972-73392334	24362	Step back up within the amplicon	Probably peak A or could be C	AK309726 (-ve)	chr8:73205418-73229780		chr8	73214117	73214563	-	chr8	85674802	85675272	-	15	INV
	chr8:73509371-73515751	6380	Translocation. Edge of amplicon	Probably peak A or could be C	AK309726 (-ve)	chr8:73346817-73353197		chr8	73348860	73349269	+	chr8	133732621	133733070	-	21	DEL
	chr8:73984363-73996322	11959	Translocation	Probably peak A or could be C	KCNB2 (+ve)	chr8:73821809-73833768		chr8	73825556	73825827	+	chr8	61455288	61455422	+	3	INV
	chr8:74421781-74428542	6761	Gain up	Probably peak A or could be C	AK128216 (-ve)	chr8:74259227-74265988		chr8	74259831	74260236	-	chr8	67201408	67201799	-	5	INV
	chr8:74461849-74469971	8122	Gain down	Probably peak A or could be C	no gene	chr8:74299295-74307417		chr8	74301358	74301672	+	chr8	60252057	60252500	+	18	INV
	chr8:85356903-85369297	12394	Translocation up. Also wobble just after - poss shifts within region of gain		RALYL1 (+ve)	chr8:85194348-85206742		chr8	85204824	85205255	-	chr17	58313094	58313561	-	9	DIF	Possible fusion of 5' USP32 into 3' RALYL (in Liz's prediction???) - interacts with estrogen and tamoxifen
	chr8:86497838-86509913	12075	Translocation down		CA3 (+ve)	chr8:86310586-86322661		chr8	86317216	86317605	+	chr8	95582748	95583126	+	5	INV
	chr8:91242157-91253701	11544	Gain up (not small so proabably should include these)		no gene	chr8:91172981-91184525		chr8	91176626	91177020	-	chr8	123100699	123101136	+	23	INS
	chr8:91400358-91406063	5705	Gain down		no gene	chr8:91331182-91336887		chr8	91336700	91337143	+	chr8	73095347	73095772	+	29	INV
	chr8:95085482-95092674	7192	Translocation/Gain up		no gene	chr8:95016306-95023498		chr8	95021964	95022071	-	chr8	141459116	141459285	-	4	INV
	chr8:95630215-95661910	31695	Translocation/Gain down		KIAA1429 (-ve)	chr8:95561039-95592734		chr8	95561333	95561675	+	chr8	145677214	145677567	+	2	INV
	chr8:100142623-100170735	28112	Translocation up	Peak A	VPS13B (+ve)	chr8:100073447-100101559		chr8	100077386	100077459	-	chr17	48199783	48199840	+	3	DIF
	chr8:101694785-101697625	2840	Translocation/Gain up		SNX31 (-ve)	chr8:101625609-101628449		chr8	101627100	101627458	-	chr8	122889627	122889971	-	18	INV
	chr8:102129591-102144738	15147	Translocation/gain down		no gene	chr8:102060415-102075562		chr8	102064006	102064436	+	chr17	47803574	47804030	-	14	DIF
	chr8:102595737-102599907	4170	Gain up - check copy number		GRHL2 (+ve)	chr8:102526561-102530731		chr8	102526951	102527414	-	chr17	26664041	26664498	-	104	DIF
	chr8:102670702-102676087	5385	Gain down		GRHL2 (+ve)	chr8:102601526-102606911		chr8	102603779	102604269	+	chr8	110498209	110498651	+	66	INV	Head to head PKHD1L1 and GRHL2
	chr8:104880485-104895534	15049	Small gain up		RIMS2 (+ve)	chr8:104811309-104826358			No
	chr8:104948255-104953539	5284	Small gain down		RIMS2 (+ve)	chr8:104879079-104884363		chr8	104882390	104882879	+	chr8	109162931	109163360	-	11	DEL
	chr8:106878771-106888127	9356	Gain up		ZFPM2 (+ve) (TF)	chr8:106809595-106818951		chr8	106818401	106818843	-	chr17	26772857	26773340	-	20	DIF
	chr8:107140783-107152328	11545	Gain down		no gene	chr8:107071607-107083152		chr8	107073469	107073954	+	chr8	145712689	145713154	+	35	INV
	chr8:107219237-107228707	9470	Del up. Poss region of CNP		no gene	chr8:107150061-107159531		chr8	107159914	107160074	-	chr8	145717093	145717272	+	4	INS
	chr8:108029764-108031300	1536	Gain up		no gene	chr8:107960588-107962124		chr8	107962342	107962785	-	chr17	49428796	49429254	-	50	DIF
	chr8:108462104-108472658	10554	Gain down		ANGPT1 (-ve)	chr8:108392928-108403482		chr8	108395626	108396114	+	chr8	117294249	117294730	-	29	DEL
	chr8:109229282-109246379	17097	Up		no gene	chr8:109160106-109177203		chr8	109162931	109163360	-	chr8	104882390	104882879	+	11	DEL
	chr8:109200000-109700000	500000	Down somewhere in this region		?	chr8:109130824-109630824		chr8	109.463			chr17	56.34
	chr8:109731316-109736626	5310	Up		TMEM74 (-ve)	chr8:109662140-109667450		chr8	109665984	109666458	-	chr17	35544634	35545063	+	12	DIF				Additional read in matepair
	chr8:110562125-110573218	11093	Down		PKHD1L1 (+ve)	chr8:110492949-110504042		chr8	110498209	110498651	+	chr8	102603779	102604269	+	66	INV	Head to head PKHD1L1 and GRHL2. Possible runthrough of 5'PKHD1L1 into ZNF706			Yes, present in matepair 3 times?
	chr8:120000000-124000000		Several wobbles			chr8:119930819-123930819		Many reads in this region
	chr8:125015766-125033799	18033	Down		FERIL6 (+ve)	chr8:124946585-124964618		chr8	124960345	124960502	+	chr8	126940597	126940757	-	6	DEL
	chr8:126998031-127028456	30425	Up		part of BX648371 (-ve)	chr8:126928849-126959274		chr8	126940597	126940757	-	chr8	124960345	124960502	+	6	DEL
	chr8:131431820-131464487	32667	Down		DDEF1 (-ve) /ASAP1 (-ve)	chr8:131362638-131395305		chr8	131376272	131376731	+	chr8	137306181	137306624	+	13	INV
	chr8:133788708-133815752	27044	Gain Up		TMEM71 (-ve)	chr8:133719526-133746570		chr8	133711437	133711688	+	chr8	122425228	122425474	+	4	INV
								chr8	133715447	133715687	-	chr8	122423020	122423300	+	3	DEL
								chr8	133718562	133718851	+	chr17	35864926	35865164	+	3	DIF
								chr8	133727922	133728402	-	chr8	137404184	137404235	-	3	INV
								chr8	133727922	133728402	-	chr17	27419115	27419570	-	30	DIF
								chr8	133729221	133729493	-	chr8	133742032	133742221	-	6	INV
								chr8	133729221	133729493	-	chr8	133741960	133742031	-	2	INV
								chr8	133729613	133730061	+	chr8	142220440	142220877	+	16	INV
								chr8	133729613	133730061	+	chr8	142220988	142221156	-	8	DEL
								chr8	133732621	133733070	-	chr8	73348860	73349269	+	21	DEL
								chr8	133741960	133742031	-	chr8	133729221	133729493	-	2	INV
								chr8	133742032	133742221	-	chr8	133729221	133729493	-	6	INV
	chr8:134379270-134383696	4426	Gain down		no gene	chr8:134310088-134314514	also in mp2	chr8	134306677	134307172	+	chr17	47356247	47356719	-	41	DIF	Not quite the correct position but very close. Also many other reads but all just before the break by snp6
	chr8:134660058-134672564	12506	Up		no gene	chr8:134590876-134603382		chr8	134601331	134601746	-	chr17	48200618	48201019	+	12	DIF
	chr8:137370866-137375930	5064	Down		no gene	chr8:137301684-137306748		chr8	137306181	137306624	+	chr8	131376272	131376731	+	13	INV
	chr8:140457361-140463200	5839	Up	Peak A?	no gene	chr8:140388179-140394018		chr8	140389707	140390125	-	chr8	122329337	122329743	+	11	DEL
	chr8:141150210-141168559	18349	Down	Peak A?	TRAPPC9 (-ve)	chr8:141081028-141099377		chr8	141096266	141096764	+	chr8	49244860	49245364	+	95	INV
	chr8:141511163-141528931	17768	Up	Peak A?	TRAPPC9 (-ve)	chr8:141441981-141459749		chr8	141459116	141459285	-	chr8	95021964	95022071	-	4	INV
	chr8:142094332-142115419	21087	Up	Peak A?	no gene	chr8:142025150-142046237		chr8	142035157	142035446	+	chr17	36691607	36691876	+	10	DIF
								chr8	142042269	142042722	-	chr17	62809567	62810034	+	14	DIF
	chr8:143326292-143342175	15883	Down	Peak A?	TSNARE1 (_ve)	chr8:143328385-143344268		chr8	143340183	143340539	+	chr17	26868545	26868937	+	23	DIF
	chr8:144269744-144285803	16059	Up. Poss del in middle of gain		no gene	chr8:144198369-144214428		chr8	144207028	144207510	-	chr17	27001642	27002129	+	122	DIF
	chr8:144482173-144487185	5012	Down		TOP1MT (-ve)	chr8:144410798-144415810		chr8	144413283	144413642	+	chr17	46164936	46165287	+	19	DIF
	chr8:145081598-145105722	24124	Up??		PLEC1 (-ve)	chr8:145009610-145033734			Many reads from 144.7-145.6Mb
								chr8	145.037			chr8	144.94				INV				Just in MP
								chr8	144.951			chr8	120.635				INV				Yes, In both libraries
	chr8:145682818-145690968	8150	Down		PPIR16A (+ve)	chr8:145712010-145720160		chr8	145712689	145713154	+	chr8	107073469	107073954	+	35	INV
								chr8	145716904	145717144	-	chr17	48303206	48303475	+	3	DIF
								chr8	145717093	145717272	+	chr8	107159914	107160074	-	4	INS
Chr9	No changes							chr9	5385237	5385356	+	chr9	5403746	5403811	-	2	DEL
								chr9	5403746	5403811	-	chr9	5385237	5385356	+	2	DEL
								chr9	66454990	66455055	-	chr9	68412568	68412632	-	4	INV
								chr9	68412568	68412632	-	chr9	66454990	66455055	-	4	INV
								chr9	68418672	68418717	+	chr5	180694153	180694195	-	2	DIF
								chr9	68425624	68425910	+	chr4	190200252	190200655	-	4	DIF	Possible reciprocal t(4;9), or an insertion of chr9 into chr4. No genes
								chr9	96385085	96385129	-	chr13	19645009	19645053	-	2	DIF
								chr9	99999232	99999333	+	chr13	41496860	41496945	+	2	DIF
								chr9	100675710	100675777	-	chr1	86398858	86398928	-	2	DIF
								chr9	101477209	101477580	+	chr22	32575988	32576399	-	12	DIF
								chr9	128747724	128747782	-	chr12	119513799	119513848	-	2	DIF
								chr9	132186857	132187180	-	chr22	23852713	23852851	-	3	DIF
Chr10	chr10: 45322815-45660916	338101	Balanced (Up) from tiling path data. Not on snp6. Could there be some overlap???? Kate - FISH?	Peak K	several. See kate's thesis also	chr10:46002809-46340910			No, but several breaks around 47Mb
	chr10: 45660915-45980331	319416	Balanced (Down) from tiling path data? Not on snp6. No small shift but lots of oligos missing - region of seg dup??? Check	Peak g	CTGLF1 + PTPN20A	seq partially deleted in Hg19
								chr10	15784684	15784762	+	chr10	15801974	15802052	+	2	INV
								chr10	15784814	15785095	-	chr10	15802631	15802915	-	3	INV
								chr10	15801974	15802052	+	chr10	15784684	15784762	+	2	INV
								chr10	15802631	15802915	-	chr10	15784814	15785095	-	3	INV
								chr10	26860938	26860997	+	chr10	26913761	26913804	-	2	DEL
								chr10	26863918	26863993	+	chr10	27239525	27239579	+	2	INV
								chr10	26913761	26913804	-	chr10	26860938	26860997	+	2	DEL
								chr10	29751926	29752041	-	chr10	31001299	31001353	-	2	INV
								chr10	29783965	29784035	+	chr10	30977838	30977898	+	2	INV
								chr10	29784414	29784457	-	chr10	30978269	30978319	-	2	INV
								chr10	29873502	29873551	+	chr10	30934997	30935084	+	2	INV
								chr10	30934997	30935084	+	chr10	29873502	29873551	+	2	INV
								chr10	30977838	30977898	+	chr10	29783965	29784035	+	2	INV
								chr10	30978269	30978319	-	chr10	29784414	29784457	-	2	INV
								chr10	31001299	31001353	-	chr10	29751926	29752041	-	2	INV
								chr10	38309887	38309937	+	chr10	43123775	43123840	+	2	INV
								chr10	43123775	43123840	+	chr10	38309887	38309937	+	2	INV
								chr10	47022999	47023096	+	chr10	47059518	47059590	+	7	INV
								chr10	47023131	47023416	-	chr10	47059575	47059885	-	27	INV
								chr10	47059518	47059590	+	chr10	47022999	47023096	+	7	INV
								chr10	47059575	47059885	-	chr10	47023131	47023416	-	27	INV
								chr10	47654118	47654366	+	chr10	51488712	51488973	+	2	INV
								chr10	51488712	51488973	+	chr10	47654118	47654366	+	2	INV	Possible inversion at the balanced break on chr10. Puts break at 47.65 (4kb piece at junction). Additional INS in matepair that doesn't quite match
								chr10	51593210	51593280	+	chr11	125760330	125760405	+	2	DIF	Balanced chr11 break. Not where expected on chr10 but did expect a t(10;11)
								chr10	96852468	96852592	-	chrX	30790750	30790915	-	2	DIF
Chr11								chr11	1961103	1961332	-	chr11	1915305	1915465	-	3	INV
								chr11	30957814	30957855	+	chr13	90942908	90942981	+	2	DIF
								chr11	38812875	38813110	-	chr8	52731224	52731439	+	2	DIF
								chr11	47905008	47905049	-	chr1	247482747	247482812	-	2	DIF
								chr11	48388577	48388796	+	chr11	50039019	50039228	+	2	INV
								chr11	50039019	50039228	+	chr11	48388577	48388796	+	2	INV
Chr11	chr11:55176743-55217364	40621	Del down. Region of CNP. Olfactory receptors		OR4C6	chr11:55420167-55460788		chr11	55422076	55422304	+	chr11	55603847	55604068	-	4	DEL
	chr11:55359752-55364837	5085	Del Up. Region of CNP. Olfactory receptors		ORSD16	chr11:55603176-55608261		chr11	55603847	55604068	-	chr11	55422076	55422304	+	4	DEL
								chr11	61841643	61841750	+	chr14	81787063	81787185	-	3	DIF
	chr11:75524347-75540858	16511	Translocation. Peak b	Peak b	UVRAG (+ve). Associated with colon cancer	chr11:75846699-75863210			No (very clear in the snp6 and array painting but absent here)
								chr11	83028899	83028988	+	chr17	41486498	41486617	+	2	DIF
								chr11	117004953	117005070	+	chr11	117080412	117080553	+	3	INV
								chr11	117080412	117080553	+	chr11	117004953	117005070	+	3	INV
	chr11: 125000000-125330000	330000	Balanced break. Peaks K and g. No evidence for change on snp6	Peaks K and g	PUS3/HYLS1	chr11:125494790-125824790		chr11	125760330	125760405	+	chr10	51593210	51593280	+	2	DIF	Possible fusion of 5'HYLS1 - 3'PARG??? In Liz's prediction??			Not in MP
Chr12	No changes							chr12	34260076	34260125	-	chr1	227731499	227731555	-	2	DIF
								chr12	56989760	56990030	-	chr15	39994221	39994536	+	4	DIF
								chr12	56989779	56989970	+	chr15	39994762	39994920	-	6	DIF
								chr12	63568831	63568933	+	chr18	57071075	57071198	+	2	DIF
								chr12	66040087	66040170	+	chr4	137933608	137933672	+	2	DIF
								chr12	104359628	104359698	+	chr12	104373667	104373777	-	3	DEL
								chr12	104359651	104359720	-	chr12	125801204	125801584	-	3	INV
								chr12	104373667	104373777	-	chr12	104359628	104359698	+	3	DEL
								chr12	108202907	108203100	+	chr7	111053188	111053457	-	4	DIF
								chr12	108203329	108203684	-	chr7	111053398	111053720	+	7	DIF
								chr12	110302005	110302210	+	chr12	110320770	110320974	-	5	DEL
								chr12	110320770	110320974	-	chr12	110302005	110302210	+	5	DEL
								chr12	119513799	119513848	-	chr9	128747724	128747782	-	2	DIF
								chr12	125164902	125164951	-	chr8	121599891	121599988	-	2	DIF
								chr12	125801204	125801584	-	chr12	104359651	104359720	-	3	INV
								chr12	131752205	131752333	+	chr12	131887011	131887105	+	4	INV
								chr12	131887011	131887105	+	chr12	131752205	131752333	+	4	INV
Chr13								chr13	19645009	19645053	-	chr9	96385085	96385129	-	2	DIF
								chr13	19923011	19923067	-	chr13	25111500	25111562	-	2	INV
								chr13	25111500	25111562	-	chr13	19923011	19923067	-	2	INV
								chr13	41496860	41496945	+	chr9	99999232	99999333	+	2	DIF
Chr13	chr13:56292574-56335342	42768	Del down at translocation break	Peak B, I or W	no gene	chr13:57394573-57437341		chr13	57752115	57752482	+	chr13	57788936	57789290	-	4	DEL	Not exactly as expected but close - probably a small deletion at the balanced break
	chr13:56665550-56699203	33653	Del up at translocation break. Region of CNPs	Peak B, I or W	no gene	chr13:57767549-57801202		chr13	57788936	57789290	-	chr13	57752115	57752482	+	4	DEL	Expected a 5;13 translocation at this position
								chr13	63621224	63621565	-	chr17	21666681	21667050	-	4	DIF
								chr13	63648614	63648951	+	chr20	26149362	26149694	+	6	DIF	Same junction joined to chr4 and chr20????
								chr13	63648614	63648951	+	chr4	33834186	33834238	-	3	DIF
								chr13	90942908	90942981	+	chr11	30957814	30957855	+	2	DIF
	chr13:101643976-101661946	17970	Translocation down	Peak B	FGF14 (-ve)	chr13:102845975-102863945		chr13	102853557	102853945	+	chr7	69723150	69723504	-	3	DIF	Joined to balanced chr7 break. FGF14 and AUTS2 in opposite orientations
	chr13: 55799827-56688000	88173	Balanced break in peaks B, I and W - probably del at balanced break which shows up on snp6 above. CNPs at edge of region			chr13:56901826-57789999			as above
Chr14	chr14:19477483-19526055	48572	Down. Too small for 1Mb data. Region of CNPs and seg dups	Could be peaks C, D or U	OR4K15	chr14:20407643-20456215		ch14	20.22	20.23		chr15	22.34				DIF	Not sure this is real. Only in the MP
								chr14	21208545	21208673	+	chr14	21221610	21221709	-	3	DEL
								chr14	21221610	21221709	-	chr14	21208545	21208673	+	3	DEL
	chr14:44878944-44896408	17464	Del down. CNP (Redon)		no gene	chr14:45809194-45826658			No
	chr14:45082603-45094729	12126	Del up		no gene	chr14:46012853-46024979			No
								chr14	46323706	46323766	+	chr20	6349061	6349113	+	2	DIF
								chr14	52667358	52667767	+	chr4	170281009	170281405	-	4	DIF
								chr14	65447440	65447548	-	chr2	194544742	194544852	+	2	DIF
								chr14	67834265	67834313	-	chr14	67862708	67862750	+	2	INS
								chr14	67862708	67862750	+	chr14	67834265	67834313	-	2	INS
								chr14	81787063	81787185	-	chr11	61841643	61841750	+	3	DIF
	chr14:84032827-84063451	30624	Up. Peak L	Peak L	no gene	chr14:84963074-84993698		chr14	84974040	84974227	-	chr8	102540102	102540292	+	2	DIF	Peak L - 8;14 junction expected. Possible runthrough from 5'GRHL2 into FLRT2
	chr14:break at 101.4 on matlab? Not really there on gff-			Peak D?
	Also poss gain at telomere??? Real?			Peak D?
								chr14	97820796	97820936	+	chr14	106461955	106462075	+	2	INV
								chr14	98249901	98250148	-	chr14	102181715	102181986	-	3	INV
								chr14	98690219	98690394	+	chr14	106455669	106455820	+	5	INV
								chr14	98769720	98769864	-	chr14	99911065	99911306	-	3	INV
								chr14	99911065	99911306	-	chr14	98769720	98769864	-	3	INV
								chr14	101064329	101064512	+	chr14	102183181	102183335	+	3	INV
								chr14	102181715	102181986	-	chr14	98249901	98250148	-	3	INV
								chr14	102183181	102183335	+	chr14	101064329	101064512	+	3	INV
								chr14	102185858	102186127	-	chr14	107035275	107035491	-	2	INV
								chr14	104981530	104981680	-	chr2	156527963	156528054	+	3	DIF
								chr14	106446539	106446693	-	chr14	106457820	106458009	-	2	INV
								chr14	106455669	106455820	+	chr14	98690219	98690394	+	5	INV
								chr14	106457820	106458009	-	chr14	106446539	106446693	-	2	INV
								chr14	106461955	106462075	+	chr14	97820796	97820936	+	2	INV
								chr14	106483689	106483771	-	chr14	106775909	106775956	+	3	INS
								chr14	106483830	106484180	+	chr15	22486826	22487236	-	8	DIF
								chr14	106769973	106770434	-	chr15	22488933	22489398	+	3	DIF
								chr14	106771974	106772427	-	chr15	22490993	22491262	+	7	DIF
								chr14	106775909	106775956	+	chr14	106483689	106483771	-	3	INS
								chr14	106932391	106932559	+	chr14	107175156	107175285	-	3	DEL
								chr14	107035275	107035491	-	chr14	102185858	102186127	-	2	INV
								chr14	107175156	107175285	-	chr14	106932391	106932559	+	3	DEL
Chr15	No changes							chr15	22488933	22489398	+	chr14	106769973	106770434	-	3	DIF
								chr15	22490993	22491262	+	chr14	106771974	106772427	-	7	DIF
								chr15	32113199	32113515	-	chr15	32145337	32145646	+	5	INS
								chr15	32145337	32145646	+	chr15	32113199	32113515	-	5	INS
								chr15	39994221	39994536	+	chr12	56989760	56990030	-	4	DIF
								chr15	39994762	39994920	-	chr12	56989779	56989970	+	6	DIF
								chr15	40853853	40854139	+	chr7	26252574	26252856	+	8	DIF
								chr15	40854443	40854522	-	chr7	26246011	26246069	-	2	DIF
								chr15	51189522	51189714	-	chr1	119401009	119401176	+	2	DIF
								chr15	61686606	61686826	+	chr15	61698865	61699067	-	4	DEL
								chr15	61698865	61699067	-	chr15	61686606	61686826	+	4	DEL
								chr15	76884503	76884563	+	chr15	76897329	76897382	-	2	DEL
								chr15	76897329	76897382	-	chr15	76884503	76884563	+	2	DEL
								chr15	100211801	100211851	+	chr1	179416738	179416798	+	2	DIF
Chr16	chr16:65458362-65476561	18199	Translocation	Peak c	Part of PDP2 (+ve)	chr16:66900861-66919060		chr16	66.912			chr17	78.325				DIF				Only in MP
	chr16:69396577-69399598	3021	Small gain (Up)		HYDIN (-ve)	chr16:70839076-70842097			No
	chr16:69752857-69757550	4693	Small gain (Down)		HYDIN (-ve)	chr16:71195356-71200049			No
								chr16	539566	539826	+	chr6	75282924	75283187	+	2	DIF
								chr16	1757847	1757974	-	chr1	205472144	205472279	+	2	DIF
								chr16	21594241	21594416	+	chr16	22710322	22710495	+	4	INV
								chr16	22710322	22710495	+	chr16	21594241	21594416	+	4	INV
								chr16	33428127	33428311	+	chr6	382227	382402	+	3	DIF
								chr16	33971146	33971395	+	chr2	133006015	133006077	+	2	DIF
								chr16	76865577	76865722	+	chr7	127930615	127930810	-	3	DIF
								chr16	78078606	78078673	-	chr2	184345468	184345523	-	2	DIF
Chr17	chr17:22160277-22294539	134262	Up	Probably peak A and C	no gene
	chr17:22893652-22938437	44785	Down	Probably peak A and C	KSR1 (+ve)	chr17:25869525-25914310		chr17	25.984			chr17	26.085				INS				One read in each MP
	chr17:23673995-23687933	13938	Up	Probably peak A	TMEM97, IF20, TNFAIP1	chr17:26649868-26663806	also in MP2	chr17	26664041	26664498	-	chr8	102526951	102527414	-	104	DIF	Positions almost match snp6 but not exact
	chr17:24025908-24033304	7396	Down	Probably peak A	SUPT6H (+ve)	chr17:27001781-27009177		chr17	27001642	27002129	+	chr8	144207028	144207510	-	122	DIF
	chr17:24430657-24440878	10221	Up	Probably peak A	no gene	chr17:27406531-27416752		chr17	27403809	27404233	-	chr17	47560594	47561036	+	22	INS
	chr17:24851495-24855927	4432	Down	Probably peak A, or C?	TAOK1(+ve)	chr17:27827369-27831801		chr17	27830469	27830935	+	chr17	49437745	49438174	+	27	INV	Odd numbers of supporting reads (check)
								chr17	27830469	27830935	+	chr17	49914387	49914589	+	29	INV	Odd numbers of supporting reads (check)
	chr17:32212397-32217168	4771	Up		PDE1C (-ve)	chr17:35138284-35143055		chr17	35142597	35142819	-	chr17	28100946	28101124	+	15	DEL
	chr17:32684920-32696144	11224	Down		AK026768 (-ve)	chr17:35610807-35622031			No
	chr17:32989012-33001642	12630	Down		FKBP9 (+ve)	chr17:35914899-35927529		chr17	35924641	35924969	+	chr17	28104231	28104575	+	5	INV	1/9 repeat matches
	chr17:33316962-33664217	347255	Up	Probably peak A. no snps between here so presumably repeats	BBS9 (+ve)	missing from new assembly
	chr17:34001045-34009963	8918	Up	Probably peak A	BMPER (+ve)	chr17:36747519-36756437		chr17	36752072	36752342	-	chr17	36386990	36387247	+	21	DEL
	chr17:34228748-34232264	3516	Down	Probably peak A	no gene	chr17:36975222-36978738		chr17	36975017	36975301	+	chr17	58397598	58397993	-	36	DEL
								chr17	36975597	36975715	-	chr17	58397598	58397993	-	36	INV
	chr17:34529270-34536561	7291	Down	Probably peak A	AY312368 (-ve)	chr17:37275744-37283035		chr17	37277444	37277500	-	chr19	5734630	5734679	-	2	DIF
								chr17	37280837	37281318	+	chr17	28100421	28101123	-	23	INS
	chr17:35043689-35049739	6050	Up	Probably peak A	DPY19L1 (-ve)	chr17:37790163-37796213		chr17	37792766	37793266	-	chr17	50876597	50877096	-	165	INV
	chr17:35321569-35336357	14788	Down	Probably peak A	no gene	chr17:38068043-38082831		chr17	38071910	38072025	+	chr17	46591928	46592072	-	3	DEL
								chr17	38079028	38079508	+	chr17	29406972	29407467	-	149	INS	1/9 repeat matches
	chr17:43476739-43479121	2382	Up	Probably peak C, possibly peak A or D also	HECW1 (+ve)	chr17:46121740-46124122		chr17	46123036	46123530	-	chr17	28101644	28102140	-	168	INV
	chr17:44039257-44071391	32134	Down	Probably peak C, or peaks D, F or L	several	chr17:46684258-46716392		chr17	46683309	46683637	+	chr8	141030344	141030597	-	5	DIF
	chr17:44710556-44726922	16366	Up	Probably peak C, or peaks D, F or L	OGDH (+ve)	chr17:47355557-47371923		chr17	47352062	47352520	+	chr17	56414374	56414846	+	27	INV
								chr17	47356247	47356719	-	chr8	134306677	134307172	+	41	DIF
	chr17:44828801-44835653	6852	Down	Probably peak C, or peaks D, F or L	H2AFV	chr17:47473802-47480654		chr17	47473620	47474105	-	chr17	36898788	36899248	-	110	INV
								chr17	47480427	47480775	-	chr8	117735269	117735665	+	16	DIF
	chr17:44914459-44915971	1512		Probably peak C, or peaks D, F or L	no gene	chr17:47559460-47560972		chr17	47560594	47561036	+	chr17	27403809	27404233	-	22	INS
	chr17:45146504-45158421	11917	Up	Probably peak C, or peaks D, F or L	FAM117A (-ve)	chr17:47791505-47803422		chr17	47803574	47804030	-	chr8	102064006	102064436	+	14	DIF
	chr17:45353936-45357943	4007	Down	Probably peak C, or peaks D, F or L	no gene	chr17:47998937-48002944		chr17	48002042	48002533	+	chr8	110264027	110264469	-	61	DIF
	chr17:45513369-45523384	10015	Up	Probably peak C, or peaks D, F or L	ITGA3 (+ve)	chr17:48158370-48168385		chr17	48165495	48165973	-	chr17	47342003	47342468	+	14	DEL
	chr17:45640768-45660967	20199	Down	Probably peak C, or peaks D, F or L	no gene	chr17:48285769-48305968		chr17	48303206	48303475	+	chr8	145716904	145717144	-	3	DIF
	chr17:46226725-46242806	16081	Up	Probably peak C, or peaks D, F or L	no gene	chr17:48871726-48887807		chr17	48876792	48877125	-	chr8	60259080	60259394	-	8	DIF
	chr17:46779807-46793651	13844		small gain. Positions include whole region. Small but no genes.	no gene	chr17:49424808-49438652		chr17	49428796	49429254	-	chr8	107962342	107962785	-	50	DIF
								chr17	49437745	49438174	+	chr17	49914424	49914516	-	4	DEL
								chr17	49437745	49438174	+	chr17	27830469	27830935	+	27	INV
	chr17:48231577-48243338	11761	Gain	Probably peak C but could be peaks D.F or L	no gene	chr17:50876578-50888339		chr17	50876597	50877096	-	chr17	37792766	37793266	-	165	INV
								chr17	50883993	50884498	+	chr17	28102973	28103457	+	169	INV
	chr17:48626533-48640065	13532	Up	Probably peak C but could be peaks D.F or L	no gene	chr17:51271534-51285066		chr17	51274177	51274525	-	chr17	52300989	52301333	+	8	INS
	chr17:49395215-49412499	17284	Down	Probably peak C but could be peaks D.F or L	no gene	chr17:52040216-52057500		chr17	52045322	52045410	+	chr17	37298359	37298419	+	2	INV
	chr17:50422721-50429995	7274	Up		STXBP4 (+ve)	chr17:53067722-53074996		chr17	53070846	53070913	-	chr17	29418135	29418184	+	2	DEL
	chr17:51267464-51285680	18216	Up		no gene	chr17:53912465-53930681		chr17	53923746	53924079	+	chr17	55938399	55938737	+	5	INV
								chr17	53924212	53924428	-	chr17	35857731	35857975	-	4	INV
	chr17:53353159-53370818	17659	Up		CUEDC1 (-ve)	chr17:55998160-56015819		chr17	55938399	55938737	+	chr17	53923746	53924079	+	5	INV
								chr17	56006152	56006616	-	chr17	27674943	27675429	-	17	INV
	chr17:53745920-53821034	75114	Down		several incl. RNF43 (overexp in colon cancer)	chr17:56390921-56466035		chr17	56414374	56414846	+	chr17	47352062	47352520	+	27	INV
	chr17:55651277-55665425	14148	Up	Probably peak A	USP32 (-ve)	chr17:58296495-58310643		chr17	58313094	58313561	-	chr8	85204824	85205255	-	9	DIF	Positions don't quite match but very close
	chr17:55744288-55757575	13287	Up	Probably peak A	USP32 (-ve)	chr17:58389506-58402793		chr17	58389410	58389869	+	chr17	47276593	47277016	-	12	INS
								chr17	58397598	58397993	-	chr17	36975017	36975301	+	36	DEL	Number of supporting reads don't match
								chr17	58397598	58397993	-	chr17	36975597	36975715	-	36	INV	Number of supporting reads don't match
								chr17	58404576	58404719	-	chr8	121231423	121231551	+	4	DIF
	chr17:56254889-56267543	12654	Down	Probably peak A	BCAS3 (+ve)	chr17:58900107-58912761		chr17	58905511	58906005	+	chr17	46701365	46701848	+	55	INV
	chr17:57156223-57191328	35105	Down	Probably peak A	BRIP1 (-ve) =BRCA1 interacting protein	chr17:59801441-59836546		chr17	59805885	59805967	+	chr8	106662294	106662347	-	2	DIF
								chr17	59809584	59809792	-	chr8	68861948	68862195	-	3	DIF
	chr17:59924679-59937385	12706	Up	Probably peak A	DDX5 (-ve) and others	chr17:62494217-62506923		chr17	62501313	62501524	-	chr8	120823595	120823786	-	27	DIF
	chr17:60233050-60247726	14676	Down	Probably peak A	DKFZp313K107 (-ve)	chr17:62802588-62817264		chr17	62809567	62810034	+	chr8	142042269	142042722	-	14	DIF
	chr17:61266076-61289606	23530	Down	Probably peak A	CCDC46 (-ve)	chr17:63835614-63859144		chr17	63850735	63850987	+	chr17	66430646	66430929	+	5	INV
	some wobbles in this region on snp6
	chr17:63143812-63202681	58869	Up		NOL11 (+ve)	chr17:65713350-65772219		chr17	65715013	65715254	-	chr8	51792486	51792759	+	6	DIF
	chr17:63930824-63966350	35526	Down		WIPI1 (-ve)	chr17:66419229-66454755		chr17	66430646	66430929	+	chr17	63850735	63850987	+	5	INV
	Region 74.7-76.2Mb broken in peak F but nor coming up on snp6. However, there are gaps on the snp6.
Chr18	No changes					no breaks in snp6		chr18	57071075	57071198	+	chr12	63568831	63568933	+	2	DIF
Chr19	Centromere break			Peak e		CEN break only		Do see breaks around the centromere, from about 23-30Mb
								chr19	5734630	5734679	-	chr17	37277444	37277500	-	2	DIF
								chr19	6296884	6296954	+	chr19	6329688	6329777	+	2	INV
								chr19	6329688	6329777	+	chr19	6296884	6296954	+	2	INV
								chr19	15785535	15785659	+	chr19	15888391	15888498	+	4	INV
								chr19	15888391	15888498	+	chr19	15785535	15785659	+	4	INV
								chr19	19632188	19632401	+	chr22	16347490	16347663	-	5	DIF
								chr19	23562547	23562610	+	chr19	23981961	23982064	+	3	INV
								chr19	23981961	23982064	+	chr19	23562547	23562610	+	3	INV
								chr19	24055159	24055421	+	chr19	24150636	24150977	-	4	DEL
								chr19	24150636	24150977	-	chr19	24055159	24055421	+	4	DEL
								chr19	33444358	33444430	-	chr3	75983726	75983768	-	2	DIF
								chr19	35064526	35064607	+	chr19	35158668	35158726	+	3	INV
								chr19	35065436	35065497	-	chr19	35158670	35158728	-	3	INV
								chr19	35158668	35158726	+	chr19	35064526	35064607	+	3	INV
								chr19	35158670	35158728	-	chr19	35065436	35065497	-	3	INV
								chr19	36807308	36807430	-	chr19	37753459	37753553	-	2	INV
								chr19	37753459	37753553	-	chr19	36807308	36807430	-	2	INV
								chr19	53049367	53049424	+	chr19	53278813	53278884	+	2	INV
								chr19	53193222	53193291	+	chr19	53868957	53869040	+	2	INV
								chr19	53278813	53278884	+	chr19	53049367	53049424	+	2	INV
								chr19	53775817	53775888	-	chr19	53815346	53815409	-	3	INV
								chr19	53815346	53815409	-	chr19	53775817	53775888	-	3	INV
								chr19	53868957	53869040	+	chr19	53193222	53193291	+	2	INV
								chr19	58790602	58790698	+	chr19	58830988	58831060	-	2	DEL
								chr19	58830988	58831060	-	chr19	58790602	58790698	+	2	DEL
Chr20	chr20:1508803-1515415	6612	del down. Region of CNP		SIRPB1	chr20:1560803-1567415		chr20	1560712	1560983	+	chr20	1594217	1594510	-	4	DEL
	chr20:1538456-1547585	9129	del up. Region of CNP		SIRPB1	chr20:1590456-1599585		chr20	1594217	1594510	-	chr20	1560712	1560983	+	4	DEL
								chr20	6349061	6349113	+	chr14	46323706	46323766	+	2	DIF
								chr20	15229421	15229563	+	chr20	15390040	15390186	-	3	DEL
								chr20	15390040	15390186	-	chr20	15229421	15229563	+	3	DEL
	chr20:15758817-15781245	22428	del down		MACRODC2 (+ve)	chr20:15810817-15833245		chr20	15814776	15815152	+	chr20	15958661	15959029	-	3	DEL
	chr20:15893386-15909554	16168	del up		MACRODC2 (+ve)	chr20:15945386-15961554		chr20	15958661	15959029	-	chr20	15814776	15815152	+	3	DEL
	Centromere break			Peak D and U		CEN break
								chr20	26149362	26149694	+	chr13	63648614	63648951	+	6	DIF
								chr20	29653268	29653909	+	chr4	190200556	190201136	+	21	DIF
								chr20	46523460	46523873	-	chr20	47132847	47132914	-	4	INV
								chr20	46523510	46524031	+	chr20	47132793	47132919	+	6	INV
								chr20	46843547	46843614	-	chr20	47214692	47214742	-	2	INV
								chr20	47132793	47132919	+	chr20	46523510	46524031	+	6	INV
								chr20	47132847	47132914	-	chr20	46523460	46523873	-	4	INV
								chr20	47214692	47214742	-	chr20	46843547	46843614	-	2	INV
Chr21	chr21:15338682-15345216	6534	Down. Joined to chr1 or 21. If chr21, 3'end NRIP1 fused to 5'end of TIAM1	Peak G	NRIP1 (-ve) Also known as RIP140 - modulates transcriptional activity of the estrogen receptor	chr21:16416811-16423345	in MP and SI	chr21	16422044	16422374	+	chr21	32839240	32839586	-	3	DEL
	chr21:31748840-31762317	13477	Up	Peak G	TIAM1 (-ve) T lymphoma invasion and metastasis inducing protein	chr21:32826969-32840446		chr21	32839240	32839586	-	chr21	16422044	16422374	+	3	DEL
Chr22								chr22	16347490	16347663	-	chr19	19632188	19632401	+	5	DIF
								chr22	17048118	17048172	+	chr2	91694424	91694466	+	2	DIF
								chr22	20133082	20133124	+	chr22	23739453	23739498	+	2	INV
								chr22	23739453	23739498	+	chr22	20133082	20133124	+	2	INV
								chr22	23852713	23852851	-	chr9	132186857	132187180	-	3	DIF
								chr22	23937718	23937878	+	chr22	25829733	25829857	+	2	INV
								chr22	23981512	23981561	+	chr22	25714827	25714911	+	2	INV
								chr22	24273955	24274102	+	chr22	24311569	24311727	-	4	DEL
								chr22	24311569	24311727	-	chr22	24273955	24274102	+	4	DEL
Chr22	chr22: 22670789-22680530	9741	del down. Region of CNP		GSTTP1 (-ve)	chr22:24340789-24350530	60kb deln in mp2, 24.273+-3 same as above
	chr22: 22724016-22731530	7514	del up. Region of CNP and seg dup		GSTTP2 (-ve)	chr22:24394016-24401530	to 24.313 could this match
								chr22	25714827	25714911	+	chr22	23981512	23981561	+	2	INV
								chr22	25829733	25829857	+	chr22	23937718	23937878	+	2	INV
								chr22	28124569	28124620	+	chr1	216223603	216223658	+	2	DIF
								chr22	30165754	30165895	+	chr1	109650285	109650388	+	3	DIF
								chr22	30165830	30165898	-	chr1	109650682	109650756	-	2	DIF
								chr22	32575988	32576399	-	chr9	101477209	101477580	+	12	DIF
								chr22	32927991	32928338	-	chr6	24683658	24683982	+	6	DIF
								chr22	32928133	32928491	+	chr6	24683992	24684368	-	13	DIF
								chr22	46014001	46014115	-	chr22	47987114	47987253	-	3	INV
								chr22	47987114	47987253	-	chr22	46014001	46014115	-	3	INV
ChrX								chrX	2837617	2837752	-	chrY	14490378	14490438	-	2	DIF
								chrX	7623598	7623806	+	chrX	7674059	7674281	-	5	DEL
								chrX	7674059	7674281	-	chrX	7623598	7623806	+	5	DEL
								chrX	10738147	10738438	+	chrX	10788711	10788957	-	5	DEL
								chrX	10788711	10788957	-	chrX	10738147	10738438	+	5	DEL
								chrX	30790750	30790915	-	chr10	96852468	96852592	-	2	DIF
								chrX	38441911	38442045	+	chr1	30893668	30894080	-	4	DIF
								chrX	38441959	38442058	-	chr1	30893229	30893344	+	2	DIF
								chrX	89530830	89531135	+	chrY	3712433	3712731	-	4	DIF
								chrX	92696935	92697061	-	chr2	225020357	225020472	+	3	DIF
								chrX	123611260	123611388	-	chr1	215060154	215060213	+	3	DIF
								chrX	123612095	123612260	-	chr1	215060403	215060551	-	2	DIF
								chrX	124434188	124434386	-	chr8	14945843	14946066	+	3	DIF
								chrX	130813183	130813248	-	chrX	130974724	130974774	-	2	INV
								chrX	130974724	130974774	-	chrX	130813183	130813248	-	2	INV

## Sheet: snp6 table for paper
					Solexa reads in interval (Hg19 positions) (Filtered SVs only)
Chr1	Comments	Array painting	snp6 breaks (Hg19)	Gene at break (Hg19)	Chr	Node 1 start	Node 1 end	Direction	Chr	Node 2 start	Node 2 end	Direction	Supporting reads	Comments		Source of SV (Small insert, MP or both)
	Up	Peak G	chr1:29164582-29174946	OPRD1(+ve)	chr1	29166110	29166544	-	chr1	37695350	37695737	-	9	INV		SI
	Up	Peak G	chr1:29164582-29174946	OPRD1(+ve)	1	29168534	29168770	-	1	35877930	35878186	+	3	INS	5' ZMYM4- 3' OPRD1 (poss some 5'OPRD1 upstream, providing promoter?)	SI
	Down	Peak G	chr1:31897293-31909124	IN BOTH MP1 &MP2	chr1	31.9087		+	chr21	48.091				DIF		MP1+2
	Up	Peak G	chr1:32685327-32704786			No SV
	Down	Peak G	chr1:35878124-35888717	ZMYM4	1	35880850	35881136	+		29166588	29166892	+	10	INV	Possible runthrough of 5'OPRD1 into SFPQ???	SI
					1	35877930	35878186	+		29168534	29168770	-	3	INS	5' ZMYM4- 3' OPRD1	SI
	Up	Peak G	chr1:37691418-37699137		chr1	37695350	37695737	-	chr1	29166110	29166544	-	9	INV
	Down	Peak G	chr1:100195263-100202668			No SV										SI
	Up	Peak G	chr1:109365035-109365535	C1orf62 109.369-	1	108069759	108069966	+	1	109368507	109368740	-	2	DEL
	Down	Peak G	chr1:110501226-110517396		1	110512110	110512473	+	1	100277584	100277962	-	8	INS
	Up	Peak G	chr1:111737037-111742761		chr1	111739845	111740201	-	chr1	108068523	108068882	-	4	INV	Possible runthrough of 5' DENND2D into NBPF4 (850kb away)
	Also a centromere break in peaks A and C but don't want to map so excluded here	Peaks A and C	Centromere break
	Down	below the resolution of AP	chr1:229401392-229502031	RAB4A	1	229409750	229410044	+	2	25046272	25046569	-	2	DIF	Break also matches on chr2.
	Up		chr1:230517993-230567009	no gene	chr1	230532705	230532928	-	chr2	25047198	25047409	+	9	DIF	Suggests an insertion of chr2 into chr1
Chr2	Small deletion on one of 3 copies of chr2. Del down	below the resolution of AP	chr2:25012461-25079956	ADCY3	chr2	25047198	25047409	+	chr1	230532705	230532928	-	9	DIF	Ins of chr2 into chr1. Possible runthrough from RAB4A (chr1)-COG2(chr1) (Chr2 inbetween)
	Small deletion on one of 3 copies of chr2. Del up	below the resolution of AP	chr2:26289047-26302161			No SV
	Small gain - Tandem dup? Gain up	below the resolution of AP	chr2:89143769-89166641			No SV
	Gain down. Region of CNPs and seg dups	below the resolution of AP	chr2:89369339-89617749			No SV									Not in solexa but next junction is very close
Chr3	Del down. These are 2 small deletions on one of the 4 presumably 'normal' copies of 3	below the resolution of AP	chr3:80469968-80478989			No SV
	Del up. Include?	below the resolution of AP	chr3:80609015-80622158			No SV
	Del down. Poss regions of CNPs	below the resolution of AP	chr3:162508169-162512740		chr3	162511749	162512127	+	chr3	162626414	162626775	-	5	DEL		SI and MP1+2 - One read in each matepair library
	Del up.	below the resolution of AP	chr3:162624343-162628912		chr3	162626414	162626775	-	chr3	162511749	162512127	+	5	DEL
Chr5	Up. Too small for 1Mb array so unassigned peak. Poss region of CNPs (Redon)	below the resolutio of AP	chr5:1107428-1120951			No SV
	Gain up	below the resolutio of AP	chr5:76676958-76691811			No SV
	Gain down	below the resolutio of AP	chr5:76810095-76844422			No SV
	Down. Could have been balanced with a large deletion of 18Mb as partners are balanced. Peak I	Peak I	chr5:83115847-83170227			No SV
	Up. Peak R. Balanced chr7 break	Peak R	chr5:101533457-101718264			No SV
Chr6	Gain up	below the resolution of AP	chr6:1921239-1926770			No SV
	Gain down	below the resolution of AP	chr6:2185719-2204640			No SV
	Gain up	below the resolution of AP	chr6:72113770-72136315		chr6	72121025	72121416	-	chr6	72284625	72285029	+	6	INS
	Gain down	below the resolution of AP	chr6:72279647-72287530		chr6	72284625	72285029	+	chr6	72121025	72121416	-	6	INS
	Down	Peak a	chr6:75277171-75293691		chr6	75282924	75283187	+	chr16	539566	539826	+	2	DIF	Possible runthrough of 5'RAB11FIP3 into SLC17A5 and 5'AF086303 into TMEM8A
	Gain up	below the resolution of AP	chr6:121361064-121419273		chr6	121.389			chr7	73.718				DIF		MP1
	Gain down. Multiple steps inbetween	below the resolution of AP	chr6:122667410-122743738		chr6	122315026	122315208	+	chr8	142487433	142487568	-	2	DIF
Chr7	Balanced. Not on snp6. Values from tiling path chr7	Peak B	chr7:69639088-69706339	Have this side of the balanced break only (UP)	chr7	69723150	69723504	-	chr13	102853557	102853945	+	3	DIF	Fits with the next break from array painting, but the 7;13 is peak B (Balanced) but this chr13 break is not the balanced one.
	Balanced. Not on snp6. Check values. Poss some overlap at break with peak B	Peak R	chr7:69706338-69790214			No SV									Balanced chr7
	Up. very wobbly. What to include here?		chr7:78162064-79162064			No SV
	down	Peak L?	chr7:79817639-79830025		chr7	79.817			chr6	104.3				DIF		MP1
	Up	Peak L?	chr7:82922347-82929328			No
	Down	What peak?	chr7:84947262-84957409	Yes down	chr7	84948714	84948850	+	chr6	108402208	108402323	-	3	DIF		No
Chr8	Del down. Region of CNPs		chr8:24971489-24974444		chr8	24972136	24972373	+	chr8	24991109	24991411	-	7	DEL
	Del up		chr8:24984070-24991105		chr8	24991109	24991411	-	chr8	24972136	24972373	+	7	DEL
	Up. Translocation	Peak F	chr8:38587019-38603897	TACC1	chr8	38589889	38590176	-	chr17	78323736	78324003	+	5	DIF
	Del down. Region of CNPs	below the resolution of AP	chr8:39230326-39235604		chr8	39.231										SI+MP1
	Del up	below the resolution of AP	chr8:39362947-39395858		chr8	39.387										SI+MP1
	Up. Translocation	Peak C or F or both	chr8:48741570-48753304	PRKDC	chr8	48746036	48746358	-	chr8	74268244	74268521	-	11	INV
	Up. Translocation within the region of gain. Liz didn’t count this	Peak C	chr8:49100242-49118438		chr8	49117497	49117924	-	chr8	143289002	143289460	+	45	INS
	Down. Translocation	Peak C	chr8:49244023-49246581	TRAPPC9	chr8	49244860	49245364	+	chr8	141096266	141096764	+	95	INV	3'end of TRAPPC9 (highly amplified). Ina has 5' end???
	Translocation down	Peak C or F	chr8:51787866-51794098		chr8	51792486	51792759	+	chr17	65715013	65715254	-	6	DIF
	Up. Translocation/gain up	Peak?	chr8:60226948-60239280		chr8	60235463	60235625	-	chr8	60983271	60983386	+	2	INS
					chr8	60236387	60236439	-	chr8	60967368	60967417	+	2	INS
	Down. Translocation	Peak ?	chr8:60980940-60984213		chr8	60983271	60983386	+	chr8	60235463	60235625	-	2	INS
	Gain up	below the resolution of AP	chr8:61445576-61455388		chr8	61446945	61447388	-	chr8	73786974	73787570	+	5	INS
					chr8	61453449	61453527	-	chr8	74302252	74302338	-	3	INV
					chr8	61455278	61455454	-	chr8	60236439	60236605	+	2	DEL
	Gain down	below the resolution of AP	chr8:61545636-61550935		chr8	61.547			chr8	65.953				DEL		MP - 1+2?
	Up. Translocation. Probably peak A. Could also be peak C?	Peak A (or poss C)	chr8:67200909-67209954		chr8	67201408	67201799	-	chr8	74259831	74260236	-	5	INV
	Down. Change from 6-5 copies. Not well resolved	Peak unclear	chr8:68793432-68889692		chr8	68858191	68858235	+	chr8	144368191	144368254	-	2	DEL		Yes
	Up. Edge of amplicon	Peak A or C	chr8:72856910-72861821		chr8	72861288	72861745	-	chr17	37825256	37825992	+	35	DIF
	Step down within the amplicon	Peak A or C	chr8:73094449-73100861		chr8	73095347	73095772	+	chr8	91336700	91337143	+	29	INV
	Step back up within the amplicon	Peak A or C	chr8:73205418-73229780		chr8	73214117	73214563	-	chr8	85674802	85675272	-	15	INV
	Down. Edge of amplicon	Peak A or C	chr8:73346817-73353197		chr8	73348860	73349269	+	chr8	133732621	133733070	-	21	DEL
	Down	Peak A or C	chr8:73821809-73833768		chr8	73825556	73825827	+	chr8	61455288	61455422	+	3	INV
	Gain up	Peak A or C	chr8:74259227-74265988		chr8	74259831	74260236	-	chr8	67201408	67201799	-	5	INV
	Gain down	Peak A or C	chr8:74299295-74307417		chr8	74301358	74301672	+	chr8	60252057	60252500	+	18	INV
	Up. Also wobble just after - poss shifts within region of gain	Peak?	chr8:85194348-85206742		chr8	85204824	85205255	-	chr17	58313094	58313561	-	9	DIF	Possible fusion of 5' USP32 into 3' RALYL (in Liz's prediction???) - interacts with estrogen and tamoxifen
	Down	Peak?	chr8:86310586-86322661		chr8	86317216	86317605	+	chr8	95582748	95583126	+	5	INV
	Up (not small so proabably should include these)	below the resolution of AP	chr8:91172981-91184525		chr8	91176626	91177020	-	chr8	123100699	123101136	+	23	INS
	Down	below the resolution of AP	chr8:91331182-91336887		chr8	91336700	91337143	+	chr8	73095347	73095772	+	29	INV
	Up	below the resolution of AP	chr8:95016306-95023498		chr8	95021964	95022071	-	chr8	141459116	141459285	-	4	INV
	Down	below the resolution of AP	chr8:95561039-95592734		chr8	95561333	95561675	+	chr8	145677214	145677567	+	2	INV
	Up	Peak A	chr8:100073447-100101559		chr8	100077386	100077459	-	chr17	48199783	48199840	+	3	DIF
	Up	below the resolution of AP	chr8:101625609-101628449		chr8	101627100	101627458	-	chr8	122889627	122889971	-	18	INV
	Down	below the resolution of AP	chr8:102060415-102075562		chr8	102064006	102064436	+	chr17	47803574	47804030	-	14	DIF
	Up	below the resolution of AP	chr8:102526561-102530731		chr8	102526951	102527414	-	chr17	26664041	26664498	-	104	DIF
	Down	below the resolution of AP	chr8:102601526-102606911		chr8	102603779	102604269	+	chr8	110498209	110498651	+	66	INV	Head to head PKHD1L1 and GRHL2
	Up		chr8:104811309-104826358			No SV
	Down	below the resolution of AP	chr8:104879079-104884363		chr8	104882390	104882879	+	chr8	109162931	109163360	-	11	DEL
	Up	below the resolution of AP	chr8:106809595-106818951		chr8	106818401	106818843	-	chr17	26772857	26773340	-	20	DIF
	Down	below the resolution of AP	chr8:107071607-107083152		chr8	107073469	107073954	+	chr8	145712689	145713154	+	35	INV
	Up. Poss region of CNP		chr8:107150061-107159531		chr8	107159914	107160074	-	chr8	145717093	145717272	+	4	INS
	Up		chr8:107960588-107962124		chr8	107962342	107962785	-	chr17	49428796	49429254	-	50	DIF
	Down		chr8:108392928-108403482		chr8	108395626	108396114	+	chr8	117294249	117294730	-	29	DEL
	Up		chr8:109160106-109177203		chr8	109162931	109163360	-	chr8	104882390	104882879	+	11	DEL
	Down somewhere in this region		chr8:109130824-109630824		chr8	109.463			chr17	56.34
	Up		chr8:109662140-109667450		chr8	109665984	109666458	-	chr17	35544634	35545063	+	12	DIF		Additional read in matepair
	Down		chr8:110492949-110504042		chr8	110498209	110498651	+	chr8	102603779	102604269	+	66	INV	Head to head PKHD1L1 and GRHL2. Possible runthrough of 5'PKHD1L1 into ZNF706	Yes, present in matepair 3 times?
	Down		chr8:124946585-124964618		chr8	124960345	124960502	+	chr8	126940597	126940757	-	6	DEL
	Up		chr8:126928849-126959274		chr8	126940597	126940757	-	chr8	124960345	124960502	+	6	DEL
	Down		chr8:131362638-131395305		chr8	131376272	131376731	+	chr8	137306181	137306624	+	13	INV
	Up		chr8:133719526-133746570		chr8	133715447	133715687	-	chr8	122423020	122423300	+	3	DEL
					chr8	133727922	133728402	-	chr8	137404184	137404235	-	3	INV
					chr8	133727922	133728402	-	chr17	27419115	27419570	-	30	DIF
					chr8	133729221	133729493	-	chr8	133742032	133742221	-	6	INV
					chr8	133729221	133729493	-	chr8	133741960	133742031	-	2	INV
					chr8	133732621	133733070	-	chr8	73348860	73349269	+	21	DEL
					chr8	133741960	133742031	-	chr8	133729221	133729493	-	2	INV
					chr8	133742032	133742221	-	chr8	133729221	133729493	-	6	INV
	Down		chr8:134310088-134314514		chr8	134306677	134307172	+	chr17	47356247	47356719	-	41	DIF	Not quite the correct position but very close. Also many other reads but all just before the break by snp6	SI+MP2
	Up	Peak?	chr8:134590876-134603382		chr8	134601331	134601746	-	chr17	48200618	48201019	+	12	DIF
	Down	Peak?	chr8:137301684-137306748		chr8	137306181	137306624	+	chr8	131376272	131376731	+	13	INV
	Up	Peak A?	chr8:140388179-140394018		chr8	140389707	140390125	-	chr8	122329337	122329743	+	11	DEL
	Down	Peak A?	chr8:141081028-141099377		chr8	141096266	141096764	+	chr8	49244860	49245364	+	95	INV
	Up	Peak A?	chr8:141441981-141459749		chr8	141459116	141459285	-	chr8	95021964	95022071	-	4	INV
	Up	Peak A?	chr8:142025150-142046237		chr8	142042269	142042722	-	chr17	62809567	62810034	+	14	DIF
	Down	Peak A?	chr8:143328385-143344268		chr8	143340183	143340539	+	chr17	26868545	26868937	+	23	DIF
	Up. Poss del in middle of gain		chr8:144198369-144214428		chr8	144207028	144207510	-	chr17	27001642	27002129	+	122	DIF
	Down		chr8:144410798-144415810		chr8	144413283	144413642	+	chr17	46164936	46165287	+	19	DIF
	Up??		chr8:145009610-145033734			Many reads from 144.7-145.6Mb
					chr8	145.037			chr8	144.94				INV		Just in MP
					chr8	144.951			chr8	120.635				INV		Yes, In both libraries
	Down		chr8:145712010-145720160		chr8	145712689	145713154	+	chr8	107073469	107073954	+	35	INV
					chr8	145717093	145717272	+	chr8	107159914	107160074	-	4	INS
Chr10	Balanced (Up) from tiling path data. Not on snp6. Could there be some overlap???? Kate - FISH?	Peak K	chr10:46002809-46340910			No, but several breaks around 47Mb
	Balanced (Down) from tiling path data? Not on snp6. No small shift but lots of oligos missing - region of seg dup??? Check	Peak g	seq partially deleted in Hg19
					chr10	51488712	51488973	+	chr10	47654118	47654366	+	2	INV	Possible inversion at the balanced break on chr10. Puts break at 47.65 (4kb piece at junction). Additional INS in matepair that doesn't quite match
					chr10	51593210	51593280	+	chr11	125760330	125760405	+	2	DIF	Balanced chr11 break. Not where expected on chr10 but did expect a t(10;11)
Chr11	Del down. Region of CNP. Olfactory receptors		chr11:55420167-55460788		chr11	55422076	55422304	+	chr11	55603847	55604068	-	4	DEL
	Del Up. Region of CNP. Olfactory receptors		chr11:55603176-55608261		chr11	55603847	55604068	-	chr11	55422076	55422304	+	4	DEL
	Down	Peak b	chr11:75846699-75863210			No SV (very clear in the snp6 and array painting but absent here)
	Balanced (down)	Peak K	chr11:125494790-125824790		chr11	125760330	125760405	+	chr10	51593210	51593280	+	2	DIF	Possible fusion of 5'HYLS1 - 3'PARG??? In Liz's prediction??	Not in MP
	Balanced (up)	Peak g				No SV
Chr13	Del down at balanced translocation break	Peak B, I or W	chr13:57394573-57437341		chr13	57752115	57752482	+	chr13	57788936	57789290	-	4	DEL	Not exactly as expected but close - probably a small deletion at the balanced break
	Del up at balanced translocation break. Region of CNPs	Peak B, I or W	chr13:57767549-57801202		chr13	57788936	57789290	-	chr13	57752115	57752482	+	4	DEL	Expected a 5;13 translocation at this position
	Down	Peak B	chr13:102845975-102863945		chr13	102853557	102853945	+	chr7	69723150	69723504	-	3	DIF	Joined to balanced chr7 break. FGF14 and AUTS2 in opposite orientations
Chr14	Down. Too small for 1Mb data. Region of CNPs and seg dups	Could be peaks C, D or U - below the resolution of AP	chr14:20407643-20456215		ch14	20.22	20.23		chr15	22.34				DIF	Not sure this is real. Only in the MP	MP only
	Del down. CNP (Redon)	below the resolution of AP	chr14:45809194-45826658			No SV
	Del up	below the resolution of AP	chr14:46012853-46024979			No SV
	Up	Peak L	chr14:84963074-84993698		chr14	84974040	84974227	-	chr8	102540102	102540292	+	2	DIF	Peak L - 8;14 junction expected. Possible runthrough from 5'GRHL2 into FLRT2
	Up (near the telomere)	Peak D?	chr14: 106154869-106218586			Many SVs but don't quite match
	Down (near the telomere)	Peak D?	chr14: 106783045-106783545			Many SVs but don't quite match
Chr16	Down	Peak c	chr16:66900861-66919060		chr16	66.912			chr17	78.325				DIF		Only in MP
	Up (small gain)		chr16:70839076-70842097			No SV
	Down (small gain)		chr16:71195356-71200049			No SV
Chr17	Up	Probably peak A and C
	Down	Probably peak A and C	chr17:25869525-25914310		chr17	25.984			chr17	26.085				INS		One read in each MP
	Up	Probably peak A	chr17:26649868-26663806	also in MP2	chr17	26664041	26664498	-	chr8	102526951	102527414	-	104	DIF	Positions almost match snp6 but not exact	SI+MP2
	Down	Probably peak A	chr17:27001781-27009177		chr17	27001642	27002129	+	chr8	144207028	144207510	-	122	DIF
	Up	Probably peak A	chr17:27406531-27416752		chr17	27403809	27404233	-	chr17	47560594	47561036	+	22	INS
	Down	Probably peak A, or C?	chr17:27827369-27831801		chr17	27830469	27830935	+	chr17	49437745	49438174	+	27	INV	Odd numbers of supporting reads (check)
					chr17	27830469	27830935	+	chr17	49914387	49914589	+	29	INV	Odd numbers of supporting reads (check)
	Up		chr17:35138284-35143055		chr17	35142597	35142819	-	chr17	28100946	28101124	+	15	DEL
	Down		chr17:35610807-35622031			No SV
	Down		chr17:35914899-35927529		chr17	35924641	35924969	+	chr17	28104231	28104575	+	5	INV	1/9 repeat matches
	Up	Probably peak A. no snps between here so presumably repeats	missing from new assembly
	Up	Probably peak A	chr17:36747519-36756437		chr17	36752072	36752342	-	chr17	36386990	36387247	+	21	DEL
	Down	Probably peak A	chr17:36975222-36978738		chr17	36975017	36975301	+	chr17	58397598	58397993	-	36	DEL
	Down	Probably peak A	chr17:37275744-37283035		chr17	37280837	37281318	+	chr17	28100421	28101123	-	23	INS
	Up	Probably peak A	chr17:37790163-37796213		chr17	37792766	37793266	-	chr17	50876597	50877096	-	165	INV
	Down	Probably peak A	chr17:38068043-38082831		chr17	38071910	38072025	+	chr17	46591928	46592072	-	3	DEL
					chr17	38079028	38079508	+	chr17	29406972	29407467	-	149	INS	1/9 repeat matches
	Up	Probably peak C, possibly peak A or D also	chr17:46121740-46124122		chr17	46123036	46123530	-	chr17	28101644	28102140	-	168	INV
	Down	Probably peak C, or peaks D, F or L	chr17:46684258-46716392		chr17	46683309	46683637	+	chr8	141030344	141030597	-	5	DIF
	Up	Probably peak C, or peaks D, F or L	chr17:47355557-47371923		chr17	47356247	47356719	-	chr8	134306677	134307172	+	41	DIF
	Down	Probably peak C, or peaks D, F or L	chr17:47473802-47480654	Wrong direction	chr17	47473620	47474105	-	chr17	36898788	36899248	-	110	INV
					chr17	47480427	47480775	-	chr8	117735269	117735665	+	16	DIF
	Down	Probably peak C, or peaks D, F or L	chr17:47559460-47560972		chr17	47560594	47561036	+	chr17	27403809	27404233	-	22	INS
	Up	Probably peak C, or peaks D, F or L	chr17:47791505-47803422		chr17	47803574	47804030	-	chr8	102064006	102064436	+	14	DIF
	Down	Probably peak C, or peaks D, F or L	chr17:47998937-48002944		chr17	48002042	48002533	+	chr8	110264027	110264469	-	61	DIF
	Up	Probably peak C, or peaks D, F or L	chr17:48158370-48168385		chr17	48165495	48165973	-	chr17	47342003	47342468	+	14	DEL
	Down	Probably peak C, or peaks D, F or L	chr17:48285769-48305968		chr17	48303206	48303475	+	chr8	145716904	145717144	-	3	DIF
	Up	Probably peak C, or peaks D, F or L	chr17:48871726-48887807		chr17	48876792	48877125	-	chr8	60259080	60259394	-	8	DIF
		small gain. Positions include whole region. Small but no genes.	chr17:49424808-49438652		chr17	49428796	49429254	-	chr8	107962342	107962785	-	50	DIF
	Gain	Probably peak C but could be peaks D.F or L	chr17:50876578-50888339		chr17	50876597	50877096	-	chr17	37792766	37793266	-	165	INV
					chr17	50883993	50884498	+	chr17	28102973	28103457	+	169	INV
	Up	Probably peak C but could be peaks D.F or L	chr17:51271534-51285066		chr17	51274177	51274525	-	chr17	52300989	52301333	+	8	INS
	Down	Probably peak C but could be peaks D.F or L	chr17:52040216-52057500		chr17	52045322	52045410	+	chr17	37298359	37298419	+	2	INV
	Up		chr17:53067722-53074996		chr17	53070846	53070913	-	chr17	29418135	29418184	+	2	DEL
	Up		chr17:53912465-53930681		chr17	53924212	53924428	-	chr17	35857731	35857975	-	4	INV
	Up		chr17:55998160-56015819		chr17	56006152	56006616	-	chr17	27674943	27675429	-	17	INV
	Down		chr17:56390921-56466035		chr17	56414374	56414846	+	chr17	47352062	47352520	+	27	INV
	Up	Probably peak A	chr17:58296495-58310643		chr17	58313094	58313561	-	chr8	85204824	85205255	-	9	DIF	Positions don't quite match but very close
	Up	Probably peak A	chr17:58389506-58402793		chr17	58397598	58397993	-	chr17	36975017	36975301	+	36	DEL	Number of supporting reads don't match
					chr17	58397598	58397993	-	chr17	36975597	36975715	-	36	INV	Number of supporting reads don't match
					chr17	58404576	58404719	-	chr8	121231423	121231551	+	4	DIF
	Down	Probably peak A	chr17:58900107-58912761		chr17	58905511	58906005	+	chr17	46701365	46701848	+	55	INV
	Down	Probably peak A	chr17:59801441-59836546		chr17	59805885	59805967	+	chr8	106662294	106662347	-	2	DIF
	Up	Probably peak A	chr17:62494217-62506923		chr17	62501313	62501524	-	chr8	120823595	120823786	-	27	DIF
	Down	Probably peak A	chr17:62802588-62817264		chr17	62809567	62810034	+	chr8	142042269	142042722	-	14	DIF
	Down	Probably peak A	chr17:63835614-63859144		chr17	63850735	63850987	+	chr17	66430646	66430929	+	5	INV
	Up		chr17:65713350-65772219		chr17	65715013	65715254	-	chr8	51792486	51792759	+	6	DIF
	Down		chr17:66419229-66454755		chr17	66430646	66430929	+	chr17	63850735	63850987	+	5	INV
Chr20	del down. Region of CNP		chr20:1560803-1567415		chr20	1560712	1560983	+	chr20	1594217	1594510	-	4	DEL
	del up. Region of CNP		chr20:1590456-1599585		chr20	1594217	1594510	-	chr20	1560712	1560983	+	4	DEL
	del down		chr20:15810817-15833245		chr20	15814776	15815152	+	chr20	15958661	15959029	-	3	DEL
	del up		chr20:15945386-15961554		chr20	15958661	15959029	-	chr20	15814776	15815152	+	3	DEL
		Peak D and U	CEN break
Chr21	Down	Peak G	chr21:16416811-16423345	in MP and SI	chr21	16422044	16422374	+	chr21	32839240	32839586	-	3	DEL		SI+MP
	Up	Peak G	chr21:32826969-32840446		chr21	32839240	32839586	-	chr21	16422044	16422374	+	3	DEL
Chr22	del down. Region of CNP		chr22:24340789-24350530			60kb deln in mp2, 24.273+-3 same as above
	del up. Region of CNP and seg dup		chr22:24394016-24401530			to 24.313 could this match

## Sheet: snp6+matchingSVs_tidy
Additional file 5
			Solexa reads in interval (Hg19 positions) (Filtered SVs only)
Chr	Array painting	snp6 breaks (Hg19)	Chr	Node 1 start	Node 1 end	Direction	Chr	Node 2 start	Node 2 end	Direction	Source of SV#	Rearrangement$
Chr1	(peak G)	chr1:29164582-29174946	1	29166110	29166544	-	1	37695350	37695737	-	SI	INV
	(peak G)	chr1:29164582-29174946	1	29168534	29168770	-	1	35877930	35878186	+	SI,MP	INS
	(peak G)	chr1:31897293-31909124	1	31908681	31909057	+	21	48091035	48091391		SI,MP	DIF
	(peak G)	chr1:32685327-32704786		No SV
	(peak G)	chr1:35878124-35888717	1	35880850	35881136	+	1	29166588	29166892	+	SI	INV
			1	35877930	35878186	+	1	29168534	29168770	-	SI,MP	INS
	(peak G)	chr1:37691418-37699137	1	37695350	37695737	-	1	29166110	29166544	-	SI	INV
	Peak G	chr1:100195263-100202668		No SV
	Peak G	chr1:109365035-109365535	1	108069759	108069966	+	1	109368507	109368740	-	SI	DEL
	(peak G)	chr1:110501226-110517396	1	110512110	110512473	+	1	100277584	100277962	-	SI	INS
	(peak G)	chr1:111737037-111742761	1	111739845	111740201	-	1	108068523	108068882	-	SI,MP	INV
	br	chr1:229401392-229502031	1	229409750	229410044	+	2	25046272	25046569	-	SI,MP	DIF
		chr1:230517993-230567009	1	230532705	230532928	-	2	25047198	25047409	+	SI	DIF
Chr2	br	chr2:25012461-25079956	2	25047198	25047409	+	1	230532705	230532928	-	SI	DIF
	br	chr2:26289047-26302161		No SV
	br	chr2:89143769-89166641		No SV
	br	chr2:89369339-89617749		No SV
Chr3	br	chr3:80469968-80478989		No SV
	br	chr3:80609015-80622158		No SV
	br	chr3:162508169-162512740	3	162511749	162512127	+	3	162626414	162626775	-	SI,MP	DEL
	br	chr3:162624343-162628912	3	162626414	162626775	-	3	162511749	162512127	+	SI,MP	DEL
Chr5	br	chr5:1107428-1120951		No SV
	br	chr5:76676958-76691811		No SV
	br	chr5:76810095-76844422		No SV
	Peak I	chr5:83115847-83170227		No SV
	Peak R	chr5:101533457-101718264		No SV
Chr6	br	chr6:1921239-1926770		No SV
	br	chr6:2185719-2204640		No SV
	br	chr6:72113770-72136315	6	72121025	72121416	-	6	72284625	72285029	+	SI	INS
	br	chr6:72279647-72287530	6	72284625	72285029	+	6	72121025	72121416	-	SI	INS
	Peak a	chr6:75277171-75293691	6	75282924	75283187	+	16	539566	539826	+	SI	DIF
	br	chr6:121361064-121419273	6	121388557	121390933	-	7	73717611	73719805	-	MP1	DIF
	br	chr6:122667410-122743738	6	122315026	122315208	+	8	142487433	142487568	-	SI	DIF
Chr7	Peak B	chr7:69639088-69706339*	7	69723150	69723504	-	13	102853557	102853945	+	SI	DIF
	Peak R	chr7:69706338-69790214*		No SV
	(Peak L)	chr7:78162064-79162064		No SV
	Peak L	chr7:79817639-79830025	7	79816820	79816950	+	6	104300311	104300454	+	MP1	DIF
	Peak L	chr7:82922347-82929328		No
	(Peak L)	chr7:84947262-84957409	7	84948714	84948850	+	6	108402208	108402323	-	SI	DIF
Chr8		chr8:24971489-24974444	8	24972136	24972373	+	8	24991109	24991411	-	SI	DEL
		chr8:24984070-24991105	8	24991109	24991411	-	8	24972136	24972373	+	SI	DEL
	Peak F	chr8:38587019-38603897	8	38589889	38590176	-	17	78323736	78324003	+	SI,MP	DIF
	br	chr8:39230326-39235604	8	39230626	39231867	+		39387421	39389767	-	SI,MP
	br	chr8:39362947-39395858	8	39387421	39389767	-		39230626	39231867	+	SI,MP
	(Peak C and F)	chr8:48741570-48753304	8	48746036	48746358	-	8	74268244	74268521	-	SI,MP	INV
	Peak C	chr8:49100242-49118438	8	49117497	49117924	-	8	143289002	143289460	+	SI,MP	INS
	Peak C	chr8:49244023-49246581	8	49244860	49245364	+	8	141096266	141096764	+	SI,MP	INV
	(Peak C or F)	chr8:51787866-51794098	8	51792486	51792759	+	17	65715013	65715254	-	SI,MP	DIF
	br	chr8:60226948-60239280	8	60235463	60235625	-	8	60983271	60983386	+	SI,MP	INS
			8	60236387	60236439	-	8	60967368	60967417	+	SI	INS
	br	chr8:60980940-60984213	8	60983271	60983386	+	8	60235463	60235625	-	SI,MP	INS
	br	chr8:61445576-61455388	8	61446945	61447388	-	8	73786974	73787570	+	SI	INS
			8	61453449	61453527	-	8	74302252	74302338	-	SI	INV
			8	61455278	61455454	-	8	60236439	60236605	+	SI	DEL
	br	chr8:61545636-61550935	8	61547174	61548971	+	8	65953154	65954958	-	MP	DEL
	Peak A (and C)	chr8:67200909-67209954	8	67201408	67201799	-	8	74259831	74260236	-	SI,MP	INV
	br	chr8:68793432-68889692	8	68858191	68858235	+	8	144368191	144368254	-	SI,MP	DEL
	Peak A and C	chr8:72856910-72861821	8	72861288	72861745	-	17	37825256	37825992	+	SI,MP	DIF
	Peak A and C	chr8:73094449-73100861	8	73095347	73095772	+	8	91336700	91337143	+	SI,MP	INV
	Peak A and C	chr8:73205418-73229780	8	73214117	73214563	-	8	85674802	85675272	-	SI,MP	INV
	Peak A and C	chr8:73346817-73353197	8	73348860	73349269	+	8	133732621	133733070	-	SI,MP	DEL
	Peak A and C	chr8:73821809-73833768	8	73825556	73825827	+	8	61455288	61455422	+	SI	INV
	Peak A and C	chr8:74259227-74265988	8	74259831	74260236	-	8	67201408	67201799	-	SI,MP	INV
	Peak A and C	chr8:74299295-74307417	8	74301358	74301672	+	8	60252057	60252500	+	SI	INV
	br	chr8:85194348-85206742	8	85204824	85205255	-	17	58313094	58313561	-	SI,MP	DIF
	br	chr8:86310586-86322661	8	86317216	86317605	+	8	95582748	95583126	+	SI,MP	INV
	br	chr8:91172981-91184525	8	91176626	91177020	-	8	123100699	123101136	+	SI,MP	INS
	br	chr8:91331182-91336887	8	91336700	91337143	+	8	73095347	73095772	+	SI,MP	INV
	br	chr8:95016306-95023498	8	95021964	95022071	-	8	141459116	141459285	-	SI,MP	INV
	br	chr8:95561039-95592734	8	95561333	95561675	+	8	145677214	145677567	+	SI	INV
	Peak A and C	chr8:100073447-100101559	8	100077386	100077459	-	17	48199783	48199840	+	SI	DIF
	br	chr8:101625609-101628449	8	101627100	101627458	-	8	122889627	122889971	-	SI,MP	INV
	br	chr8:102060415-102075562	8	102064006	102064436	+	17	47803574	47804030	-	SI,MP	DIF
	br	chr8:102526561-102530731	8	102526951	102527414	-	17	26664041	26664498	-	SI,MP	DIF
	br	chr8:102601526-102606911	8	102603779	102604269	+	8	110498209	110498651	+	SI,MP	INV
		chr8:104811309-104826358	8	No SV
	br	chr8:104879079-104884363	8	104882390	104882879	+	8	109162931	109163360	-	SI,MP	DEL
	br	chr8:106809595-106818951	8	106818401	106818843	-	17	26772857	26773340	-	SI,MP	DIF
	br	chr8:107071607-107083152	8	107073469	107073954	+	8	145712689	145713154	+	SI,MP	INV
		chr8:107150061-107159531	8	107159914	107160074	-	8	145717093	145717272	+	SI	INS
		chr8:107960588-107962124	8	107962342	107962785	-	17	49428796	49429254	-	SI,MP	DIF
		chr8:108392928-108403482	8	108395626	108396114	+	8	117294249	117294730	-	SI,MP	DEL
		chr8:109160106-109177203	8	109162931	109163360	-	8	104882390	104882879	+	SI,MP	DEL
		chr8:109130824-109630824	8	109462635	109463070	+	17	56340119	56340318	+	MP
		chr8:109662140-109667450	8	109665984	109666458	-	17	35544634	35545063	+	SI,MP	DIF
		chr8:110492949-110504042	8	110498209	110498651	+	8	102603779	102604269	+	SI,MP	INV
		chr8:124946585-124964618	8	124960345	124960502	+	8	126940597	126940757	-	SI,MP	DEL
		chr8:126928849-126959274	8	126940597	126940757	-	8	124960345	124960502	+	SI,MP	DEL
		chr8:131362638-131395305	8	131376272	131376731	+	8	137306181	137306624	+	SI,MP	INV
		chr8:133719526-133746570	8	133715447	133715687	-	8	122423020	122423300	+	SI	DEL
			8	133727922	133728402	-	8	137404184	137404235	-	SI	INV
			8	133727922	133728402	-	17	27419115	27419570	-	SI	DIF
			8	133729221	133729493	-	8	133742032	133742221	-	SI,MP	INV
			8	133729221	133729493	-	8	133741960	133742031	-	SI,MP	INV
			8	133732621	133733070	-	8	73348860	73349269	+	SI,MP	DEL
			8	133741960	133742031	-	8	133729221	133729493	-	SI,MP	INV
			8	133742032	133742221	-	8	133729221	133729493	-	SI,MP	INV
		chr8:134310088-134314514	8	134306677	134307172	+	17	47356247	47356719	-	SI,MP	DIF
	br	chr8:134590876-134603382	8	134601331	134601746	-	17	48200618	48201019	+	SI,MP	DIF
	br	chr8:137301684-137306748	8	137306181	137306624	+	8	131376272	131376731	+	SI,MP	INV
	Peak A	chr8:140388179-140394018	8	140389707	140390125	-	8	122329337	122329743	+	SI,MP	DEL
	Peak A	chr8:141081028-141099377	8	141096266	141096764	+	8	49244860	49245364	+	SI,MP	INV
	Peak A	chr8:141441981-141459749	8	141459116	141459285	-	8	95021964	95022071	-	SI,MP	INV
	Peak A	chr8:142025150-142046237	8	142042269	142042722	-	17	62809567	62810034	+	SI,MP	DIF
	Peak C	chr8:143328385-143344268	8	143340183	143340539	+	17	26868545	26868937	+	SI,MP	DIF
	Peak C	chr8:144198369-144214428	8	144207028	144207510	-	17	27001642	27002129	+	SI,MP	DIF
	Peak C	chr8:144410798-144415810	8	144413283	144413642	+	17	46164936	46165287	+	SI,MP	DIF
		chr8:145009610-145033734	8	Many reads from 144.7-145.6Mb
		chr8:145712010-145720160	8	145712689	145713154	+	8	107073469	107073954	+	SI,MP	INV
			8	145717093	145717272	+	8	107159914	107160074	-	SI	INS
Chr10	Peak K	chr10:46002809-46340910	10	No, but this region is commonly mismapped
	Peak g	seq partially deleted in Hg19	10
			10	51488712	51488973	+	10	47654118	47654366	+	SI,MP$	INV
			10	51593210	51593280	+	11	125760330	125760405	+	SI$	DIF
Chr11	br	chr11:55420167-55460788	11	55422076	55422304	+	11	55603847	55604068	-	SI CANT FIND THIS SV	DEL
	br	chr11:55603176-55608261	11	55603847	55604068	-	11	55422076	55422304	+	SI	DEL
	Peak b	chr11:75846699-75863210		No SV (very clear in the snp6 and array painting but absent here)
	Peak K	chr11:125494790-125824790	11	125760330	125760405	+	10	51593210	51593280	+	SI	DIF
	Peak g			No SV
Chr13	Peak B, I and W	chr13:57394573-57437341	13	57752115	57752482	+	13	57788936	57789290	-	SI	DEL
	Peak B, I and W	chr13:57767549-57801202	13	57788936	57789290	-	13	57752115	57752482	+	SI	DEL
	Peak B	chr13:102845975-102863945	13	102853557	102853945	+	7	69723150	69723504	-	SI	DIF
Chr14	br (Peak C, D or U)	chr14:20407643-20456215	14	20228295	20230259	-	15	22342809	22343180	+	MP	DIF
	br	chr14:45809194-45826658	14	No SV
	br	chr14:46012853-46024979	14	No SV
	Peak L	chr14:84963074-84993698	14	84974040	84974227	-	8	102540102	102540292	+	SI	DIF
		chr14: 106154869-106218586	14	Many SVs but don't quite match
		chr14: 106783045-106783545	14	Many SVs but don't quite match
Chr16	Peak c	chr16:66900861-66919060	16	66911782	66914620	+	17	78325032	78327026	-	MP	DIF
		chr16:70839076-70842097	16	No SV
		chr16:71195356-71200049	16	No SV
Chr17	Peak A and C	chr17:25869525-25914310	17	25983808	25983915	-	17	26084803	26086757	+	MP	INS
	Peak A (and peak C)	chr17:26649868-26663806	17	26664041	26664498	-	8	102526951	102527414	-	SI,MP	DIF
	Peak A	chr17:27001781-27009177	17	27001642	27002129	+	8	144207028	144207510	-	SI,MP	DIF
	Peak A	chr17:27406531-27416752	17	27403809	27404233	-	17	47560594	47561036	+	SI,MP	INS
	Peak A (and peak C)	chr17:27827369-27831801	17	27830469	27830935	+	17	49437745	49438174	+	SI,MP	INV
			17	27830469	27830935	+	17	49914387	49914589	+	SI	INV
		chr17:35138284-35143055	17	35142597	35142819	-	17	28100946	28101124	+	SI,MP	DEL
		chr17:35610807-35622031	17	No SV
		chr17:35914899-35927529	17	35924641	35924969	+	17	28104231	28104575	+	SI	INV
	Peak A	chr17:36747519-36756437	17	36752072	36752342	-	17	36386990	36387247	+	SI,MP	DEL
	Peak A	chr17:36975222-36978738	17	36975017	36975301	+	17	58397598	58397993	-	SI,MP	DEL
	Peak A	chr17:37275744-37283035	17	37280837	37281318	+	17	28100421	28101123	-	SI	INS
	Peak A	chr17:37790163-37796213	17	37792766	37793266	-	17	50876597	50877096	-	SI,MP	INV
	Peak A	chr17:38068043-38082831	17	38071910	38072025	+	17	46591928	46592072	-	SI	DEL
			17	38079028	38079508	+	17	29406972	29407467	-	SI,MP	INS
	Peak F	chr17:46121740-46124122	17	46123036	46123530	-	17	28101644	28102140	-	SI,MP	INV
	Peak F	chr17:46684258-46716392	17	46683309	46683637	+	8	141030344	141030597	-	SI,MP	DIF
	(Peak A, C, D F or L)	chr17:47355557-47371923	17	47356247	47356719	-	8	134306677	134307172	+	SI,MP	DIF
	(Peak C, D or L)	chr17:47559460-47560972	17	47560594	47561036	+	17	27403809	27404233	-	SI,MP	INS
	(Peak C, D or L)	chr17:47791505-47803422	17	47803574	47804030	-	8	102064006	102064436	+	SI,MP	DIF
	(Peak C, D or L)	chr17:47998937-48002944	17	48002042	48002533	+	8	110264027	110264469	-	SI,MP	DIF
	(Peak C, D or L)	chr17:48158370-48168385	17	48165495	48165973	-	17	47342003	47342468	+	SI,MP	DEL
	(Peak C or L)	chr17:48285769-48305968	17	48303206	48303475	+	8	145716904	145717144	-	SI	DIF
	(Peak C or L)	chr17:48871726-48887807	17	48876792	48877125	-	8	60259080	60259394	-	SI	DIF
	small gain. Positions include whole region. Small but no genes.	chr17:49424808-49438652	17	49428796	49429254	-	8	107962342	107962785	-	SI,MP	DIF
	Peak C and L	chr17:50876578-50888339	17	50876597	50877096	-	17	37792766	37793266	-	SI,MP	INV
			17	50883993	50884498	+	17	28102973	28103457	+	SI,MP	INV
	Peak C and L	chr17:51271534-51285066	17	51274177	51274525	-	17	52300989	52301333	+	SI	INS
	(Peak C, D, F or L)	chr17:52040216-52057500	17	52045322	52045410	+	17	37298359	37298419	+	SI,MP	INV
		chr17:53067722-53074996	17	53070846	53070913	-	17	29418135	29418184	+	SI,MP	DEL
		chr17:53912465-53930681	17	53924212	53924428	-	17	35857731	35857975	-	SI	INV
		chr17:55998160-56015819	17	56006152	56006616	-	17	27674943	27675429	-	SI,MP	INV
		chr17:56390921-56466035	17	56414374	56414846	+	17	47352062	47352520	+	SI,MP	INV
	(Peak A)	chr17:58296495-58310643	17	58313094	58313561	-	8	85204824	85205255	-	SI,MP	DIF
	(Peak A)	chr17:58389506-58402793	17	58397598	58397993	-	17	36975017	36975301	+	SI,MP	DEL
			17	58397598	58397993	-	17	36975597	36975715	-	SI	INV
			17	58404576	58404719	-	8	121231423	121231551	+	SI	DIF
	(Peak A)	chr17:58900107-58912761	17	58905511	58906005	+	17	46701365	46701848	+	SI,MP	INV
	Peak A	chr17:59801441-59836546	17	59805885	59805967	+	8	106662294	106662347	-	SI,MP	DIF
	Peak A	chr17:62494217-62506923	17	62501313	62501524	-	8	120823595	120823786	-	SI,MP	DIF
	Peak A	chr17:62802588-62817264	17	62809567	62810034	+	8	142042269	142042722	-	SI,MP	DIF
	Peak A	chr17:63835614-63859144	17	63850735	63850987	+	17	66430646	66430929	+	SI,MP	INV
		chr17:65713350-65772219	17	65715013	65715254	-	8	51792486	51792759	+	SI,MP	DIF
		chr17:66419229-66454755	17	66430646	66430929	+	17	63850735	63850987	+	SI, MP	INV
Chr20		chr20:1560803-1567415	20	1560712	1560983	+	20	1594217	1594510	-	SI,MP	DEL
		chr20:1590456-1599585	20	1594217	1594510	-	20	1560712	1560983	+	SI,MP	DEL
		chr20:15810817-15833245	20	15814776	15815152	+	20	15958661	15959029	-	SI,MP	DEL
		chr20:15945386-15961554	20	15958661	15959029	-	20	15814776	15815152	+	SI,MP	DEL
	Peak D and U	CEN break
Chr21	Peak G	chr21:16416811-16423345	21	16422044	16422374	+	21	32839240	32839586	-	SI,MP	DEL
	Peak G	chr21:32826969-32840446	21	32839240	32839586	-	21	16422044	16422374	+	SI,MP	DEL
Chr22		chr22:24340789-24350530		SV position slightly shifted							one MP only
		chr22:24394016-24401530		SV position slightly shifted							one MP only
Peak letters in brackets are likely to contain the corresponding snp6 breaks but they have not been confirmed (Eg: Peak G - pattern seen in AP profile but not previously called as too few BACs)
(Multiple peaks are often given for breakpoints on chromosomes 8 and 17 as regions are likely to be present on several rearranged chromosomes)
br - below the resolution of the array painting
*Balanced break therefore not detected by array CGH. Breakpoints given are from array painting on chromosome tiling path arrays
# Source of SV: SI - Small insert; MP - Matepair library
$These solexa reads are likely to account for the reciprocal (10;11) translocation described in Howarth et al (2008) (Peaks K and g), however, this region is commonly mismapped.
$DIF - Different chromosome; INV - Inversion; INS - Insertion; DEL - Deletion
