# Supplementary material for: Structural analysis of the genome of breast cancer cell line ZR-75-30 identifies twelve expressed fusion genes
Source: BMC Genomics. 2012 Dec 22;13:719. doi: 10.1186/1471-2164-13-719 (PMC3548764; doi:10.1186/1471-2164-13-719)
Supplement: Additional file 7 — Structural rearrangements determined by paired-end sequencing. [file 1471-2164-13-719-S7.xls]

## Sheet: Additional File7 
Additional File 7 Schulte et al, "Structural analysis of the genome of breast cancer cell line ZR-75-30 identifies twelve expressed fusion genes"
Type of SV*	SV Support	Node 1 chr	Node 1 start	Node 1 end	Node 1 direction	Node 2 chr	Node 2 start	Node 2 end	Node 2 direction	end retained	Gene broken Node1	end retained	Gene at node2	Fusion predictionN1	DetailsN1	N1 Runthrough gene	Fusion predictionN2	DetailsN2	N2 Runthrough gene	stableid gene at node 1	stableid gene at node 2	stableid of gene in runthrough from node 1	stableid of gene runthrough from node 2
INV	7	1	17051757	17052124	-1	1	234912231	234912586	-1	_	_	_	_	_	_	_	_	_	_	_	_	_	_
INV	9	1	29166110	29166544	-1	1	37695350	37695737	-1	3'	OPRD1	_	_	NO FUSN	3' retained	_	_	_	_	ENSG00000116329	_	_	_
INV	10	1	29166588	29166892	1	1	35880850	35881136	1	5'	OPRD1	5'	ZMYM4	RUNTHRU	OPRD1 runs 51 kb into ZMYM4-AS1	ZMYM4-AS1	RUNTHRU	ZMYM4 runs 198 kb into TAF12	TAF12	ENSG00000116329	ENSG00000146463	ENSG00000227409	ENSG00000120656
INS	3	1	29168534	29168770	-1	1	35877930	35878186	1	3'	OPRD1	5'	ZMYM4	FUSION-	5' of ZMYM4 into 3' of OPRD1	_	FUSION-	5' of ZMYM4 into 3' of OPRD1	_	ENSG00000116329	ENSG00000146463	_	_
INV	2	1	29876639	29877987	1	1	31127986	31129036	1	_	_	_	_	_	_	_	_	_	_	_	_	_	_
DIF	11	1	31908681	31909057	1	21	48091035	48091391	1	_	_	_	_	_	_	_	_	_	_	_	_	_	_
DEL	6	1	72765887	72766271	1	1	72811855	72812266	-1	_	_	_	_	_	_	_	_	_	_	_	_	_	_
DIF	2	1	83616214	83616265	-1	7	76214039	76217433	-1	3'	RP4-601K24.1	3'	AC004980.7	NO FUSN	3'to 3'	_	NO FUSN	3'to 3'	_	ENSG00000230817	ENSG00000205485	_	_
INS	8	1	100277584	100277962	-1	1	110512110	110512473	1	_	_	_	_	_	_	_	_	_	_	_	_	_	_
INV	4	1	108068523	108068882	-1	1	111739845	111740201	-1	_	_	5'	DENND2D	_	_	_	RUNTHRU	DENND2D runs 438 kb into VAV3-AS1	VAV3-AS1	_	ENSG00000162777	_	ENSG00000230489
DEL	2	1	108069759	108069966	1	1	109368507	109368740	-1	_	_	5'	AKNAD1	_	_	_	RUNTHRU	AKNAD1 runs 80 kb into AC114491.1	AC114491.1	_	ENSG00000162641	_	ENSG00000238883
DIF	3	1	109650285	109650388	1	22	30165754	30165895	1	3'	C1orf194	5'	UQCR10	FUSION-	5' of UQCR10 into 3' of C1orf194	_	FUSION-	5' of UQCR10 into 3' of C1orf194	_	ENSG00000179902	ENSG00000184076	_	_
DIF	2	1	109650682	109650756	-1	22	30165830	30165898	-1	5'	C1orf194	3'	UQCR10	FUSION+	5' of C1orf194 into 3' of UQCR10	_	FUSION+	5' of C1orf194 into 3' of UQCR10	_	ENSG00000179902	ENSG00000184076	_	_
DEL	6	1	112691377	112691515	1	1	112704744	112704907	-1	_	_	_	_	_	_	_	_	_	_	_	_	_	_
DEL	2	1	120392375	120393187	1	1	147389917	147393034	-1	_	_	_	_	_	_	_	_	_	_	_	_	_	_
INV	2	1	120568642	120570209	-1	1	145253932	145255473	-1	5'	NOTCH2	3'	RP11-458D21.5	FUSION+	5' of NOTCH2 into 3' of RP11-458D21.5	_	FUSION+	5' of NOTCH2 into 3' of RP11-458D21.5	_	ENSG00000134250	ENSG00000255168	_	_
INV	2	1	120568670	120569480	1	1	145248557	145248673	1	3'	NOTCH2	5'	RP11-458D21.5	FUSION-	5' of RP11-458D21.5 into 3' of NOTCH2	_	FUSION-	5' of RP11-458D21.5 into 3' of NOTCH2	_	ENSG00000134250	ENSG00000255168	_	_
INV	2	1	120627931	120629185	1	1	145187400	145189354	1	_	_	_	_	_	_	_	_	_	_	_	_	_	_
INV	2	1	120688189	120689020	1	1	145121833	145124391	1	_	_	_	_	_	_	_	_	_	_	_	_	_	_
INV	2	1	144452559	144452604	-1	1	149259781	149262847	-1	3'	AL592284.2	3'	RP11-403I13.4	NO FUSN	3'to 3'	_	NO FUSN	3'to 3'	_	ENSG00000231360	ENSG00000223779	_	_
INV	2	1	144528335	144528753	-1	1	149204239	149205595	-1	_	_	_	_	_	_	_	_	_	_	_	_	_	_
INV	4	1	145832679	145833059	1	1	147394085	147394482	1	5'	WI2-925H4.1	_	_	RUNTHRU	WI2-925H4.1 runs 150 kb into GJA5	GJA5	_	_	_	ENSG00000235702	_	ENSG00000143140	_
DEL	2	1	149338930	149339629	1	1	149726285	149728777	-1	5'	FCGR1C	_	_	RUNTHRU	FCGR1C runs 25 kb into FCGR1A	FCGR1A	_	_	_	ENSG00000253193	_	ENSG00000150337	_
INV	2	1	168186201	168186468	-1	1	182274737	182278125	-1	_	_	5'	GS1-122H1.2	_	_	_	RUNTHRU	GS1-122H1.2 runs 9 kb into SFT2D2	SFT2D2	_	ENSG00000228918	_	ENSG00000213064
DIF	2	1	168186201	168186468	-1	17	74319283	74322965	-1	_	_	5'	PRPSAP1	_	_	_	RUNTHRU	PRPSAP1 runs 9 kb into SFT2D2	SFT2D2	_	ENSG00000161542	_	ENSG00000213064
DIF	4	1	168420933	168421359	-1	8	30105434	30105867	1	_	_	_	_	_	_	_	_	_	_	_	_	_	_
DEL	2	1	205481624	205482111	1	1	205494399	205497509	-1	5'	CDK18	3'	CDK18	INTERNL	23 EXONS DELETED	_	INTERNL	23 EXONS DELETED	_	ENSG00000117266	ENSG00000117266	_	_
DEL	4	1	210600949	210601285	1	1	210614249	210614582	-1	5'	HHAT	3'	HHAT	INTERNL	DELETN IN EXON ?	_	INTERNL	DELETN IN EXON ?	_	ENSG00000054392	ENSG00000054392	_	_
DEL	3	1	229405765	229409705	1	1	230532750	230534672	-1	5'	RAB4A	5'	PGBD5	RUNTHRU	RAB4A runs 194 kb into RP11-543E8.1	RP11-543E8.1	RUNTHRU	PGBD5 runs 1 kb into RP5-1061H20.4	RP5-1061H20.4	ENSG00000168118	ENSG00000177614	ENSG00000232964	ENSG00000177788
DIF	2	1	229409750	229410044	1	2	25046272	25046569	-1	5'	RAB4A	5'	ADCY3	RUNTHRU	RAB4A runs 148 kb into DNAJC27-AS1	DNAJC27-AS1	RUNTHRU	ADCY3 runs 4 kb into RP5-1061H20.3	RP5-1061H20.3	ENSG00000168118	ENSG00000138031	ENSG00000224165	ENSG00000240524
DIF	9	1	230532705	230532928	-1	2	25047198	25047409	1	5'	PGBD5	3'	ADCY3	FUSION+	5' of PGBD5 into 3' of ADCY3	_	FUSION+	5' of PGBD5 into 3' of ADCY3	_	ENSG00000177614	ENSG00000138031	_	_
INV	2	1	248599716	248599990	-1	1	248822112	248822650	-1	_	_	_	_	_	_	_	_	_	_	_	_	_	_
INV	2	1	248601768	248603500	1	1	248812797	248814737	1	_	_	_	_	_	_	_	_	_	_	_	_	_	_
INV	3	1	248607505	248609821	-1	1	248812659	248815326	-1	_	_	_	_	_	_	_	_	_	_	_	_	_	_
INV	2	1	248608902	248609007	1	1	248809242	248809305	1	_	_	_	_	_	_	_	_	_	_	_	_	_	_
DEL	4	2	38871583	38871844	1	2	38882490	38882804	-1	_	_	_	_	_	_	_	_	_	_	_	_	_	_
DIF	2	2	42051428	42051493	-1	4	66410901	66413836	1	_	_	3'	EPHA5	_	_	_	NO FUSN	3' retained	_	_	ENSG00000145242	_	_
DIF	2	2	42052102	42052401	1	4	66414097	66415091	-1	_	_	5'	EPHA5	_	_	_				_	ENSG00000145242	_	_
DIF	2	2	132691181	132691744	1	21	14597471	14598517	1	_	_	_	_	_	_	_	_	_	_	_	_	_	_
DIF	11	3	111274108	111274464	-1	8	128533860	128534223	-1	3'	CD96	_	_	NO FUSN	3' retained	_	_	_	_	ENSG00000153283	_	_	_
DEL	2	3	114655265	114656667	1	3	114668743	114671342	-1	3'	ZBTB20	5'	ZBTB20	INTERNL	NO EXONS DELETED	_	INTERNL	NO EXONS DELETED	_	ENSG00000181722	ENSG00000181722	_	_
DEL	5	3	162511749	162512127	1	3	162626414	162626775	-1	_	_	_	_	_	_	_	_	_	_	_	_	_	_
DEL	4	3	192874910	192875315	1	3	192885449	192885853	-1	3'	RP11-143P4.2	5'	RP11-143P4.2	INTERNL	NO EXONS DELETED	_	INTERNL	NO EXONS DELETED	_	ENSG00000232130	ENSG00000232130	_	_
DEL	5	4	10210800	10211172	1	4	10234584	10234929	-1	_	_	_	_	_	_	_	_	_	_	_	_	_	_
INV	4	4	88847341	88847557	-1	4	88858794	88859014	-1	_	_	_	_	_	_	_	_	_	_	_	_	_	_
DEL	2	4	112297119	112297222	1	4	112309893	112309985	-1	_	_	_	_	_	_	_	_	_	_	_	_	_	_
DIF	4	4	170281009	170281405	-1	14	52667358	52667767	1	_	_	_	_	_	_	_	_	_	_	_	_	_	_
DEL	2	5	12810904	12811001	1	5	12820861	12820977	-1	_	_	_	_	_	_	_	_	_	_	_	_	_	_
DEL	6	5	57322986	57323478	1	5	57333796	57334258	-1	_	_	_	_	_	_	_	_	_	_	_	_	_	_
DEL	6	5	59250461	59253215	1	5	59281635	59284054	-1	3'	PDE4D	5'	PDE4D	INTERNL	NO EXONS DELETED	_	INTERNL	NO EXONS DELETED	_	ENSG00000113448	ENSG00000113448	_	_
DIF	0	5	83115847	83170227	1	13	57767549	57801202	-1	_	_	_	_	_	_	_	_	_	_	_	_	_	_
DIF	0	5	101533457	101718264	-1	7	69706338	69790214	1	_	_	5'	AUTS2	_	_	_	RUNTHRU	AUTS2 runs 118 kb into RP11-58B2.1	RP11-58B2.1	_	ENSG00000158321	_	ENSG00000249017
INS	6	6	72121025	72121416	-1	6	72284625	72285029	1	5'	LINC00472	_	_	RUNTHRU	LINC00472 runs 25 kb into RP1-288M22.1	RP1-288M22.1	_	_	_	ENSG00000233237	_	ENSG00000219575	_
DEL	2	6	74589457	74591795	1	6	74602607	74604158	-1	_	_	_	_	_	_	_	_	_	_	_	_	_	_
DIF	2	6	75282924	75283187	1	16	539566	539826	1	5'	RP11-554D15.1	5'	RAB11FIP3	RUNTHRU	RP11-554D15.1 runs 104 kb into TMEM8A	TMEM8A	RUNTHRU	RAB11FIP3 runs 570 kb into RP11-374N7.1	RP11-374N7.1	ENSG00000223786	ENSG00000090565	ENSG00000129925	ENSG00000217268
DIF	2	6	102382728	102383824	1	8	120918234	120921213	1	5'	GRIK2	5'	DEPTOR	RUNTHRU	GRIK2 runs 16 kb into RN5S277	RN5S277	RUNTHRU	DEPTOR runs 505 kb into RP11-93K7.1	RP11-93K7.1	ENSG00000164418	ENSG00000155792	ENSG00000202356	ENSG00000218475
DIF	2	6	104300311	104300454	1	7	79816820	79816950	1	_	_	5'	GNAI1	_	_	_				_	ENSG00000127955	_	_
DIF	3	6	108402208	108402323	-1	7	84948714	84948850	1	5'	OSTM1	_	_	RUNTHRU	OSTM1 runs 134 kb into SEMA3D	SEMA3D	_	_	_	ENSG00000081087	_	ENSG00000153993	_
DIF	2	6	110578695	110578783	1	8	120942881	120942982	-1	3'	METTL24	3'	DEPTOR	NO FUSN	3'to 3'	_	NO FUSN	3'to 3'	_	ENSG00000053328	ENSG00000155792	_	_
DIF	3	6	121388557	121390933	-1	7	73717611	73719805	-1	_	_	3'	CLIP2	_	_	_	NO FUSN	3' retained	_	_	ENSG00000106665	_	_
DIF	2	6	122315026	122315208	1	8	142487433	142487568	-1	_	_	5'	AC100803.1	_	_	_	RUNTHRU	AC100803.1 runs 137 kb into HMGB3P18	HMGB3P18	_	ENSG00000226807	_	ENSG00000220184
DEL	2	6	165721562	165723063	1	6	165732439	165733421	-1	3'	C6orf118	_	_	NO FUSN	3' retained	_	_	_	_	ENSG00000112539	_	_	_
DIF	2	6	166162703	166162748	1	8	143267336	143273755	-1	3'	RP11-252P19.3	_	_	NO FUSN	3' retained	_	_	_	_	ENSG00000256956	_	_	_
DEL	3	7	26134467	26136996	1	7	26146149	26148790	-1	_	_	_	_	_	_	_	_	_	_	_	_	_	_
DIF	3	7	69723150	69723504	-1	13	102853557	102853945	1	3'	AUTS2	3'	FGF14	NO FUSN	3'to 3'	_	NO FUSN	3'to 3'	_	ENSG00000158321	ENSG00000102466	_	_
INV	7	7	70420667	70420862	1	7	70438524	70438717	1	_	_	_	_	_	_	_	_	_	_	_	_	_	_
INV	6	7	70426210	70426575	-1	7	70438915	70439341	-1	_	_	_	_	_	_	_	_	_	_	_	_	_	_
DIF	4	7	111053188	111053457	-1	12	108202907	108203100	1	5'	IMMP2L	_	_	RUNTHRU	IMMP2L runs 49 kb into PRDM4	PRDM4	_	_	_	ENSG00000184903	_	ENSG00000110851	_
DIF	7	7	111053398	111053720	1	12	108203329	108203684	-1	3'	IMMP2L	_	_	NO FUSN	3' retained	_	_	_	_	ENSG00000184903	_	_	_
DEL	7	8	24972136	24972373	1	8	24991109	24991411	-1	_	_	_	_	_	_	_	_	_	_	_	_	_	_
DIF	5	8	38589889	38590176	-1	17	78323736	78324003	1	3'	TACC1	5'	RNF213	FUSION-	5' of RNF213 into 3' of TACC1	_	FUSION-	5' of RNF213 into 3' of TACC1	_	ENSG00000147526	ENSG00000173821	_	_
DEL	2	8	39230626	39231867	1	8	39387421	39389767	-1	5'	ADAM5P	_	_	RUNTHRU	ADAM5P runs 24 kb into RP11-122L4.1	RP11-122L4.1	_	_	_	ENSG00000196115	_	ENSG00000254067	_
INS	4	8	48738082	48738322	-1	8	65982626	65982851	1	5'	PRKDC	_	_	RUNTHRU	PRKDC runs 98 kb into RP11-89A16.1	RP11-89A16.1	_	_	_	ENSG00000253729	_	ENSG00000253493	_
DEL	5	8	48742714	48742969	1	8	65982988	65983251	-1	3'	PRKDC	_	_	NO FUSN	3' retained	_	_	_	_	ENSG00000253729	_	_	_
INV	11	8	48746036	48746358	-1	8	74268244	74268521	-1	5'	PRKDC	5'	RP11-434I12.2	RUNTHRU	PRKDC runs 3 kb into RP11-434I12.3	RP11-434I12.3	RUNTHRU	RP11-434I12.2 runs 56 kb into AC103686.1	AC103686.1	ENSG00000253729	ENSG00000250295	ENSG00000253339	ENSG00000211562
INS	2	8	48892925	48895151	-1	8	109225294	109231368	1	_	_	3'	EIF3E	_	_	_	NO FUSN	3' retained	_	_	ENSG00000104408	_	_
INS	28	8	49051299	49051695	-1	8	122248424	122248851	1	_	_	_	_	_	_	_	_	_	_	_	_	_	_
INV	2	8	49059308	49061974	1	8	116902498	116902594	1	_	_	_	_	_	_	_	_	_	_	_	_	_	_
DIF	8	8	49062903	49063101	1	17	36638757	36638930	1	_	_	5'	ARHGAP23	_	_	_	RUNTHRU	ARHGAP23 runs 192 kb into PRKDC	PRKDC	_	ENSG00000225485	_	ENSG00000253729
INV	28	8	49085450	49085893	-1	8	116883578	116884026	-1	_	_	_	_	_	_	_	_	_	_	_	_	_	_
INS	45	8	49117497	49117924	-1	8	143289002	143289460	1	_	_	5'	LINC00051	_	_	_	RUNTHRU	LINC00051 runs 179 kb into RPL29P19	RPL29P19	_	ENSG00000254008	_	ENSG00000224594
DEL	2	8	49117563	49117637	1	8	143289207	143289281	-1	_	_	3'	LINC00051	_	_	_	NO FUSN	3' retained	_	_	ENSG00000254008	_	_
INV	94	8	49244860	49245364	1	8	141096266	141096764	1	_	_	3'	TRAPPC9	_	_	_	NO FUSN	3' retained	_	_	ENSG00000167632	_	_
DIF	6	8	51792486	51792759	1	17	65715013	65715254	-1	_	_	3'	NOL11	_	_	_	NO FUSN	3' retained	_	_	ENSG00000130935	_	_
INS	2	8	60235463	60235625	-1	8	60983271	60983386	1	_	_	5'	RP11-27P7.1	_	_	_	RUNTHRU	RP11-27P7.1 runs 278 kb into RP11-379I19.3	RP11-379I19.3	_	ENSG00000254775	_	ENSG00000253879
INS	2	8	60236387	60236439	-1	8	60967368	60967417	1	_	_	5'	RP11-27P7.1	_	_	_	RUNTHRU	RP11-27P7.1 runs 132 kb into RN5S267	RN5S267	_	ENSG00000254775	_	ENSG00000201763
DEL	2	8	60236439	60236605	1	8	61455278	61455454	-1	_	_	3'	RAB2A	_	_	_	NO FUSN	3' retained	_	_	ENSG00000104388	_	_
INV	18	8	60252057	60252500	1	8	74301358	74301672	1	_	_	_	_	_	_	_	_	_	_	_	_	_	_
DEL	3	8	60252057	60252500	1	8	65988751	65989084	-1	_	_	_	_	_	_	_	_	_	_	_	_	_	_
DIF	8	8	60259080	60259394	-1	17	48876792	48877125	-1	_	_	_	_	_	_	_	_	_	_	_	_	_	_
INV	2	8	60967931	60968050	-1	8	65974781	65974892	-1	3'	RP11-27P7.1	_	_	NO FUSN	3' retained	_	_	_	_	ENSG00000254775	_	_	_
INS	5	8	61446945	61447388	-1	8	73786974	73787396	1	3'	RAB2A	3'	RP11-1145L24.1	NO FUSN	3'to 3'	_	NO FUSN	3'to 3'	_	ENSG00000104388	ENSG00000253784	_	_
DEL	7	8	61448165	61448488	1	8	65905053	65905600	-1	5'	RAB2A	_	_	RUNTHRU	RAB2A runs 162 kb into RPL31P41	RPL31P41	_	_	_	ENSG00000104388	_	ENSG00000239261	_
INV	8	8	61453198	61456353	-1	8	100085043	100087407	-1	3'	RAB2A	3'	VPS13B	NO FUSN	3'to 3'	_	NO FUSN	3'to 3'	_	ENSG00000104388	ENSG00000132549	_	_
INV	3	8	61453449	61453527	-1	8	74302252	74302338	-1	3'	RAB2A	_	_	NO FUSN	3' retained	_	_	_	_	ENSG00000104388	_	_	_
INV	2	8	61455288	61455422	1	8	73825556	73825827	1	5'	RAB2A	5'	KCNB2	RUNTHRU	RAB2A runs 33 kb into RP11-1145L24.1	RP11-1145L24.1	RUNTHRU	KCNB2 runs 27 kb into RP11-163N6.2	RP11-163N6.2	ENSG00000104388	ENSG00000182674	ENSG00000253784	ENSG00000251396
DEL	5	8	61547174	61548971	1	8	65953154	65954958	-1	_	_	_	_	_	_	_	_	_	_	_	_	_	_
INV	4	8	62590520	62590899	-1	8	145833466	145833855	-1	5'	ASPH	5'	ARHGAP39	RUNTHRU	ASPH runs 92 kb into AF186192.5	AF186192.5	RUNTHRU	ARHGAP39 runs 36 kb into MIR4470	MIR4470	ENSG00000198363	ENSG00000147799	ENSG00000255085	ENSG00000264408
INV	4	8	65924192	65924357	1	8	66025250	66025374	1	_	_	_	_	_	_	_	_	_	_	_	_	_	_
DEL	6	8	65967593	65967962	1	8	99473936	99474336	-1	_	_	5'	STK3	_	_	_	RUNTHRU	STK3 runs 83 kb into RP11-89A16.1	RP11-89A16.1	_	ENSG00000104375	_	ENSG00000253493
INV	4	8	65988218	65988482	1	8	100084216	100084484	1	_	_	5'	VPS13B	_	_	_	RUNTHRU	VPS13B runs 260 kb into RP11-1D12.2	RP11-1D12.2	_	ENSG00000132549	_	ENSG00000254006
INV	5	8	67201408	67201799	-1	8	74259831	74260236	-1	_	_	5'	RP11-434I12.2	_	_	_	RUNTHRU	RP11-434I12.2 runs 139 kb into RRS1	RRS1	_	ENSG00000250295	_	ENSG00000179041
DEL	2	8	68858191	68858235	1	8	144368191	144368254	-1	_	_	_	_	_	_	_	_	_	_	_	_	_	_
DIF	3	8	68861948	68862195	-1	17	59809584	59809792	-1	_	_	5'	BRIP1	_	_	_	RUNTHRU	BRIP1 runs 2 kb into PREX2	PREX2	_	ENSG00000136492	_	ENSG00000046889
DIF	35	8	72861288	72861745	-1	17	37825599	37825992	1	3'	RP11-383H13.1	5'	PNMT	FUSION-	5' of PNMT into 3' of RP11-383H13.1	_	FUSION-	5' of PNMT into 3' of RP11-383H13.1	_	ENSG00000235531	ENSG00000141744	_	_
INV	29	8	73095347	73095772	1	8	91336700	91337143	1	_	_	5'	LINC00534	_	_	_	RUNTHRU	LINC00534 runs 109 kb into TRPA1	TRPA1	_	ENSG00000253394	_	ENSG00000104321
INV	15	8	73214117	73214563	-1	8	85674802	85675272	-1	_	_	3'	RALYL	_	_	_	NO FUSN	3' retained	_	_	ENSG00000184672	_	_
DEL	21	8	73348860	73349269	1	8	133732621	133733070	-1	_	_	5'	TMEM71	_	_	_	RUNTHRU	TMEM71 runs 187 kb into RP11-656G20.1	RP11-656G20.1	_	ENSG00000165071	_	ENSG00000250979
DIF	14	8	74267173	74267619	1	17	48201413	48201850	1	3'	RP11-434I12.2	3'	SAMD14	NO FUSN	3'to 3'	_	NO FUSN	3'to 3'	_	ENSG00000250295	ENSG00000167100	_	_
INS	10	8	76822095	76822499	-1	8	99482150	99482565	1	_	_	3'	STK3	_	_	_	NO FUSN	3' retained	_	_	ENSG00000104375	_	_
DIF	6	8	76829201	76829595	1	17	48200720	48201120	-1	_	_	5'	SAMD14	_	_	_	RUNTHRU	SAMD14 runs 132 kb into AC016194.1	AC016194.1	_	ENSG00000167100	_	ENSG00000221029
DIF	9	8	85204824	85205255	-1	17	58313094	58313561	-1	3'	RALYL	5'	USP32	FUSION-	5' of USP32 into 3' of RALYL	_	FUSION-	5' of USP32 into 3' of RALYL	_	ENSG00000184672	ENSG00000170832	_	_
DIF	5	8	85272636	85272982	1	17	46337119	46337449	-1	5'	RALYL	5'	SKAP1	RUNTHRU	RALYL runs 34 kb into AC090627.1	AC090627.1	RUNTHRU	SKAP1 runs 197 kb into RP11-120I21.3	RP11-120I21.3	ENSG00000184672	ENSG00000141293	ENSG00000235300	ENSG00000253362
DIF	2	8	85682695	85682858	-1	17	46422228	46422441	1	3'	RALYL	3'	SKAP1	NO FUSN	3'to 3'	_	NO FUSN	3'to 3'	_	ENSG00000184672	ENSG00000141293	_	_
DEL	10	8	85886365	85886718	1	8	121154763	121155131	-1	_	_	3'	COL14A1	_	_	_	NO FUSN	3' retained	_	_	ENSG00000187955	_	_
INV	5	8	86317216	86317605	1	8	95582748	95583126	1	5'	CA3	_	_	RUNTHRU	CA3 runs 18 kb into KIAA1429	KIAA1429	_	_	_	ENSG00000164879	_	ENSG00000164944	_
INS	23	8	91176626	91177020	-1	8	123100699	123101136	1	_	_	3'	RP11-398G24.2	_	_	_	NO FUSN	3' retained	_	_	ENSG00000254303	_	_
INV	4	8	95021964	95022071	-1	8	141459116	141459285	-1	_	_	5'	TRAPPC9	_	_	_	RUNTHRU	TRAPPC9 runs 343 kb into KB-1554H10.1	KB-1554H10.1	_	ENSG00000167632	_	ENSG00000244217
INV	3	8	95065646	95065809	-1	8	122220857	122221167	-1	_	_	_	_	_	_	_	_	_	_	_	_	_	_
DEL	6	8	95065646	95065846	1	8	95225527	95225691	-1	_	_	5'	CDH17	_	_	_	RUNTHRU	CDH17 runs 97 kb into CTC-788C1.1	CTC-788C1.1	_	ENSG00000079112	_	ENSG00000240509
INS	4	8	95065855	95066417	-1	8	95225427	95226029	1	_	_	3'	CDH17	_	_	_	NO FUSN	3' retained	_	_	ENSG00000079112	_	_
INV	7	8	95065855	95066417	-1	8	95225869	95226280	-1	_	_	5'	CDH17	_	_	_	RUNTHRU	CDH17 runs 299 kb into KB-1554H10.1	KB-1554H10.1	_	ENSG00000079112	_	ENSG00000244217
INV	6	8	95066333	95066487	1	8	95225427	95226029	1	_	_	3'	CDH17	_	_	_	NO FUSN	3' retained	_	_	ENSG00000079112	_	_
INV	4	8	95201634	95205291	1	8	95238239	95238784	1	3'	CDH17	_	_	NO FUSN	3' retained	_	_	_	_	ENSG00000079112	_	_	_
INV	2	8	95561333	95561675	1	8	145677214	145677567	1	3'	KIAA1429	3'	CYHR1	NO FUSN	3'to 3'	_	NO FUSN	3'to 3'	_	ENSG00000164944	ENSG00000187954	_	_
DIF	3	8	100077386	100077459	-1	17	48199783	48199840	1	3'	VPS13B	3'	SAMD14	NO FUSN	3'to 3'	_	NO FUSN	3'to 3'	_	ENSG00000132549	ENSG00000167100	_	_
DIF	3	8	100084848	100085019	-1	17	48202097	48202213	1	3'	VPS13B	3'	SAMD14	NO FUSN	3'to 3'	_	NO FUSN	3'to 3'	_	ENSG00000132549	ENSG00000167100	_	_
INV	18	8	101627100	101627458	-1	8	122889627	122889971	-1	5'	SNX31	_	_	RUNTHRU	SNX31 runs 7 kb into RP11-785H20.1	RP11-785H20.1	_	_	_	ENSG00000174226	_	ENSG00000254018	_
DIF	2	8	102013899	102014631	1	17	46611983	46614064	1	_	_	_	_	_	_	_	_	_	_	_	_	_	_
DIF	14	8	102064006	102064436	1	17	47803574	47804030	-1	5'	RP11-302J23.1	5'	FAM117A	RUNTHRU	RP11-302J23.1 runs 62 kb into KAT7	KAT7	RUNTHRU	FAM117A runs 90 kb into Y_RNA	Y_RNA	ENSG00000248599	ENSG00000121104	ENSG00000136504	ENSG00000252736
DIF	103	8	102526951	102527414	-1	17	26664041	26664498	-1	3'	GRHL2	3'	TNFAIP1	NO FUSN	3'to 3'	_	NO FUSN	3'to 3'	_	ENSG00000083307	ENSG00000109079	_	_
DIF	2	8	102540102	102540292	1	14	84974040	84974227	-1	5'	GRHL2	_	_	RUNTHRU	GRHL2 runs 232 kb into U6	U6	_	_	_	ENSG00000083307	_	ENSG00000251895	_
DIF	4	8	102571990	102572241	-1	17	46508306	46508622	-1	3'	GRHL2	_	_	NO FUSN	3' retained	_	_	_	_	ENSG00000083307	_	_	_
INV	66	8	102603779	102604269	1	8	110498209	110498651	1	5'	GRHL2	5'	PKHD1L1	RUNTHRU	GRHL2 runs 153 kb into NUDCD1	NUDCD1	RUNTHRU	PKHD1L1 runs 31 kb into KB-1562D12.3	KB-1562D12.3	ENSG00000083307	ENSG00000205038	ENSG00000120526	ENSG00000253153
DIF	2	8	103218180	103218601	1	17	55295126	55299148	1	3'	RRM2B	_	_	NO FUSN	3' retained	_	_	_	_	ENSG00000048392	_	_	_
DIF	5	8	103224336	103224723	1	17	55283473	55283823	-1	3'	RRM2B	_	_	NO FUSN	3' retained	_	_	_	_	ENSG00000048392	_	_	_
DEL	11	8	104882390	104882879	1	8	109162931	109163360	-1	5'	RIMS2	_	_	RUNTHRU	RIMS2 runs 75 kb into RP11-35G22.1	RP11-35G22.1	_	_	_	ENSG00000176406	_	ENSG00000253754	_
DIF	2	8	106662294	106662347	-1	17	59805885	59805967	1	3'	ZFPM2	3'	BRIP1	NO FUSN	3'to 3'	_	NO FUSN	3'to 3'	_	ENSG00000169946	ENSG00000136492	_	_
DIF	20	8	106818401	106818843	-1	17	26772857	26773340	-1	5'	RP11-152P17.2	_	_	RUNTHRU	RP11-152P17.2 runs 22 kb into RPS7P1	RPS7P1	_	_	_	ENSG00000251003	_	ENSG00000183405	_
INS	3	8	106992191	106992786	-1	8	121161449	121162891	1	5'	RP11-152P17.2	5'	COL14A1	RUNTHRU	RP11-152P17.2 runs 259 kb into RN5S277	RN5S277	RUNTHRU	COL14A1 runs 235 kb into SLC16A14P1	SLC16A14P1	ENSG00000251003	ENSG00000187955	ENSG00000202356	ENSG00000213708
INV	35	8	107073469	107073954	1	8	145712689	145713154	1	_	_	5'	PPP1R16A	_	_	_	RUNTHRU	PPP1R16A runs 2 kb into RP11-152P17.2	RP11-152P17.2	_	ENSG00000160972	_	ENSG00000251003
INS	4	8	107159914	107160074	-1	8	145717093	145717272	1	_	_	5'	PPP1R16A	_	_	_	RUNTHRU	PPP1R16A runs 68 kb into SLC16A14P1	SLC16A14P1	_	ENSG00000160972	_	ENSG00000213708
DIF	7	8	107160090	107162405	-1	17	48300644	48302272	1	_	_	_	_	_	_	_	_	_	_	_	_	_	_
DIF	50	8	107962342	107962785	-1	17	49428796	49429254	-1	_	_	_	_	_	_	_	_	_	_	_	_	_	_
INS	3	8	108320981	108322463	-1	8	121902826	121903611	1	5'	ANGPT1	_	_	RUNTHRU	ANGPT1 runs 79 kb into SNTB1	SNTB1	_	_	_	ENSG00000154188	_	ENSG00000172164	_
DEL	27	8	108395626	108396114	1	8	117294249	117294730	-1	3'	ANGPT1	5'	LINC00536	FUSION-	5' of LINC00536 into 3' of ANGPT1	_	FUSION-	5' of LINC00536 into 3' of ANGPT1	_	ENSG00000154188	ENSG00000249917	_	_
DIF	5	8	109462635	109463070	1	17	56340119	56340318	1	5'	EMC2	5'	LPO	RUNTHRU	EMC2 runs 45 kb into MKS1	MKS1	RUNTHRU	LPO runs 17 kb into EIF3E	EIF3E	ENSG00000104412	ENSG00000167419	ENSG00000011143	ENSG00000104408
DIF	12	8	109665984	109666458	-1	17	35544634	35545063	1	5'	TMEM74	3'	ACACA	FUSION+	5' of TMEM74 into 3' of ACACA	_	FUSION+	5' of TMEM74 into 3' of ACACA	_	ENSG00000164841	ENSG00000132142	_	_
INS	2	8	109665984	109668116	-1	8	144377403	144378505	1	5'	TMEM74	5'	ZNF696	RUNTHRU	TMEM74 runs 15 kb into RP13-582O9.5	RP13-582O9.5	RUNTHRU	ZNF696 runs 431 kb into TRHR	TRHR	ENSG00000164841	ENSG00000185730	ENSG00000253716	ENSG00000174417
DIF	10	8	109678796	109679177	-1	17	58546308	58546745	1	5'	TMEM74	3'	APPBP2	FUSION+	5' of TMEM74 into 3' of APPBP2	_	FUSION+	5' of TMEM74 into 3' of APPBP2	_	ENSG00000164841	ENSG00000062725	_	_
INV	2	8	109852290	109852373	1	8	121046253	121046326	1	_	_	5'	DEPTOR	_	_	_	RUNTHRU	DEPTOR runs 54 kb into TMEM74	TMEM74	_	ENSG00000155792	_	ENSG00000164841
DIF	61	8	110264027	110264469	-1	17	48002042	48002533	1	5'	NUDCD1	5'	RP11-304F15.6	RUNTHRU	NUDCD1 runs 78 kb into TAC4	TAC4	RUNTHRU	RP11-304F15.6 runs 46 kb into RP11-122A21.2	RP11-122A21.2	ENSG00000120526	ENSG00000254039	ENSG00000176358	ENSG00000250267
INS	5	8	113316173	113316545	-1	8	116987494	116987872	1	5'	CSMD3	3'	LINC00536	FUSION+	5' of CSMD3 into 3' of LINC00536	_	FUSION+	5' of CSMD3 into 3' of LINC00536	_	ENSG00000164796	ENSG00000249917	_	_
DIF	7	8	116623415	116623774	-1	17	37016564	37016943	-1	5'	TRPS1	_	_	RUNTHRU	TRPS1 runs 9 kb into LASP1	LASP1	_	_	_	ENSG00000104447	_	ENSG00000002834	_
DEL	2	8	116889645	116890685	1	8	116902670	116902945	-1	_	_	_	_	_	_	_	_	_	_	_	_	_	_
INV	33	8	117445859	117446328	1	8	143080133	143080607	1	_	_	_	_	_	_	_	_	_	_	_	_	_	_
DIF	5	8	117454766	117454907	-1	17	37939786	37939958	1	_	_	3'	IKZF3	_	_	_	NO FUSN	3' retained	_	_	ENSG00000161405	_	_
DEL	23	8	117469828	117470233	1	8	140515873	140516244	-1	_	_	_	_	_	_	_	_	_	_	_	_	_	_
DEL	17	8	117472641	117472962	1	8	117589888	117590195	-1	_	_	_	_	_	_	_	_	_	_	_	_	_	_
DIF	4	8	117634531	117634874	-1	17	46591353	46591715	1	_	_	_	_	_	_	_	_	_	_	_	_	_	_
DIF	16	8	117735269	117735665	1	17	47480427	47480775	-1	3'	EIF3H	3'	RP11-81K2.1	NO FUSN	3'to 3'	_	NO FUSN	3'to 3'	_	ENSG00000147677	ENSG00000262039	_	_
DEL	2	8	120150406	120153202	1	8	120161600	120163397	-1	_	_	_	_	_	_	_	_	_	_	_	_	_	_
DIF	6	8	120413040	120413393	-1	17	37829336	37829703	-1	_	_	5'	PGAP3	_	_	_	RUNTHRU	PGAP3 runs 15 kb into NOV	NOV	_	ENSG00000161395	_	ENSG00000136999
INV	2	8	120531769	120531899	1	8	141630156	141630249	1	_	_	3'	EIF2C2	_	_	_	NO FUSN	3' retained	_	_	ENSG00000123908	_	_
INV	9	8	120634595	120635012	1	8	144951078	144951462	1	3'	ENPP2	3'	EPPK1	NO FUSN	3'to 3'	_	NO FUSN	3'to 3'	_	ENSG00000136960	ENSG00000227184	_	_
DIF	27	8	120823595	120823786	-1	17	62501313	62501524	-1	5'	TAF2	5'	DDX5	RUNTHRU	TAF2 runs 1 kb into CEP95	CEP95	RUNTHRU	DDX5 runs 51 kb into Metazoa_SRP	Metazoa_SRP	ENSG00000064313	ENSG00000108654	ENSG00000258890	ENSG00000244642
DEL	7	8	120829607	120829977	1	8	122425850	122426161	-1	3'	TAF2	_	_	NO FUSN	3' retained	_	_	_	_	ENSG00000064313	_	_	_
DIF	74	8	121140923	121141427	1	17	58636492	58636969	-1	5'	COL14A1	_	_	RUNTHRU	COL14A1 runs 41 kb into PPM1D	PPM1D	_	_	_	ENSG00000187955	_	ENSG00000170836	_
DIF	11	8	121168347	121168740	1	17	46335224	46335605	1	5'	COL14A1	3'	SKAP1	FUSION+	5' of COL14A1 into 3' of SKAP1	_	FUSION+	5' of COL14A1 into 3' of SKAP1	_	ENSG00000187955	ENSG00000141293	_	_
DIF	3	8	121206497	121207930	1	17	46565752	46566081	1	5'	COL14A1	_	_	RUNTHRU	COL14A1 runs 60 kb into SKAP1	SKAP1	_	_	_	ENSG00000187955	_	ENSG00000141293	_
DIF	7	8	121229514	121229920	-1	17	62637404	62637850	1	3'	COL14A1	3'	SMURF2	NO FUSN	3'to 3'	_	NO FUSN	3'to 3'	_	ENSG00000187955	ENSG00000108854	_	_
DIF	4	8	121231423	121231551	1	17	58404576	58404719	-1	5'	COL14A1	5'	USP32	RUNTHRU	COL14A1 runs 65 kb into C17orf64	C17orf64	RUNTHRU	USP32 runs 329 kb into RN5S277	RN5S277	ENSG00000187955	ENSG00000170832	ENSG00000141371	ENSG00000202356
DIF	2	8	121265069	121265111	1	X	77747560	77747681	1	5'	COL14A1	_	_	RUNTHRU	COL14A1 runs 166 kb into CYSLTR1	CYSLTR1	_	_	_	ENSG00000187955	_	ENSG00000173198	_
INV	11	8	121521668	121522003	-1	8	121531953	121532303	-1	3'	MTBP	3'	MTBP	INTERNL	PROB INV OR TDUP	_	INTERNL	PROB INV OR TDUP	_	ENSG00000172167	ENSG00000172167	_	_
DEL	16	8	121530163	121530571	1	8	140789006	140789410	-1	5'	MTBP	5'	TRAPPC9	RUNTHRU	MTBP runs 134 kb into RP11-284H18.1	RP11-284H18.1	RUNTHRU	TRAPPC9 runs 74 kb into MRPL13	MRPL13	ENSG00000172167	ENSG00000167632	ENSG00000253574	ENSG00000172172
DIF	2	8	121599891	121599988	-1	12	125164902	125164951	-1	5'	SNTB1	_	_	RUNTHRU	SNTB1 runs 221 kb into U6	U6	_	_	_	ENSG00000172164	_	ENSG00000252008	_
INV	8	8	121842623	121843012	-1	8	142617734	142618086	-1	_	_	_	_	_	_	_	_	_	_	_	_	_	_
INS	19	8	122013606	122013987	-1	8	133834401	133834778	1	3'	RP11-369K17.1	5'	PHF20L1	FUSION-	5' of PHF20L1 into 3' of RP11-369K17.1	_	FUSION-	5' of PHF20L1 into 3' of RP11-369K17.1	_	ENSG00000253619	ENSG00000129292	_	_
DEL	11	8	122329337	122329743	1	8	140389707	140390125	-1	_	_	_	_	_	_	_	_	_	_	_	_	_	_
DEL	3	8	122423020	122423300	1	8	133715447	133715687	-1	_	_	5'	TMEM71	_	_	_	RUNTHRU	TMEM71 runs 32 kb into RPL35AP19	RPL35AP19	_	ENSG00000165071	_	ENSG00000239872
INV	4	8	122425228	122425474	1	8	133711437	133711688	1	_	_	3'	TMEM71	_	_	_	NO FUSN	3' retained	_	_	ENSG00000165071	_	_
INV	2	8	123094241	123094470	-1	8	133795477	133795742	-1	5'	RP11-398G24.2	3'	PHF20L1	FUSION+	5' of RP11-398G24.2 into 3' of PHF20L1	_	FUSION+	5' of RP11-398G24.2 into 3' of PHF20L1	_	ENSG00000254303	ENSG00000129292	_	_
DEL	6	8	124960345	124960502	1	8	126940597	126940757	-1	5'	FER1L6	5'	RP11-622O11.2	RUNTHRU	FER1L6 runs 144 kb into RP11-622O11.1	RP11-622O11.1	RUNTHRU	RP11-622O11.2 runs 24 kb into RP11-245A18.1	RP11-245A18.1	ENSG00000214814	ENSG00000245164	ENSG00000250563	ENSG00000254000
INV	13	8	131376272	131376731	1	8	137306181	137306624	1	3'	ASAP1	_	_	NO FUSN	3' retained	_	_	_	_	ENSG00000153317	_	_	_
DIF	3	8	133718562	133718851	1	17	35864926	35865164	1	3'	TMEM71	5'	DUSP14	FUSION-	5' of DUSP14 into 3' of TMEM71	_	FUSION-	5' of DUSP14 into 3' of TMEM71	_	ENSG00000165071	ENSG00000161326	_	_
INV	3	8	133727922	133728402	-1	8	137404184	137404235	-1	5'	TMEM71	_	_	RUNTHRU	TMEM71 runs 97 kb into RP11-431D12.1	RP11-431D12.1	_	_	_	ENSG00000165071	_	ENSG00000253839	_
DIF	27	8	133727922	133728402	-1	17	27419115	27419570	-1	5'	TMEM71	5'	MYO18A	RUNTHRU	TMEM71 runs 48 kb into RP11-321A17.4	RP11-321A17.4	RUNTHRU	MYO18A runs 59 kb into PHF20L1	PHF20L1	ENSG00000165071	ENSG00000196535	ENSG00000263709	ENSG00000129292
INV	2	8	133729221	133729493	-1	8	133741960	133742031	-1	5'	TMEM71	5'	TMEM71	INTERNL	PROB INV OR TDUP	_	INTERNL	PROB INV OR TDUP	_	ENSG00000165071	ENSG00000165071	_	_
INV	9	8	133729613	133730061	1	8	142220617	142220877	1	3'	TMEM71	3'	SLC45A4	NO FUSN	3'to 3'	_	NO FUSN	3'to 3'	_	ENSG00000165071	ENSG00000022567	_	_
DEL	8	8	133729613	133730061	1	8	142220988	142221156	-1	3'	TMEM71	5'	SLC45A4	FUSION-	5' of SLC45A4 into 3' of TMEM71	_	FUSION-	5' of SLC45A4 into 3' of TMEM71	_	ENSG00000165071	ENSG00000022567	_	_
INS	6	8	133743217	133745974	-1	8	142217516	142220833	1	5'	TMEM71	3'	SLC45A4	FUSION+	5' of TMEM71 into 3' of SLC45A4	_	FUSION+	5' of TMEM71 into 3' of SLC45A4	_	ENSG00000165071	ENSG00000022567	_	_
DIF	5	8	133793991	133794156	-1	17	58537030	58537182	-1	3'	PHF20L1	5'	APPBP2	FUSION-	5' of APPBP2 into 3' of PHF20L1	_	FUSION-	5' of APPBP2 into 3' of PHF20L1	_	ENSG00000129292	ENSG00000062725	_	_
DIF	4	8	133846334	133846570	-1	17	46497434	46497765	1	3'	PHF20L1	3'	SKAP1	NO FUSN	3'to 3'	_	NO FUSN	3'to 3'	_	ENSG00000129292	ENSG00000141293	_	_
DIF	2	8	133932718	133933227	1	17	37826767	37829569	-1	5'	TG	_	_	RUNTHRU	TG runs 15 kb into ERBB2	ERBB2	_	_	_	ENSG00000042832	_	ENSG00000141736	_
INS	18	8	134245198	134245562	-1	8	144342313	144342677	1	_	_	5'	ZFP41	_	_	_	RUNTHRU	ZFP41 runs 93 kb into CTC-458A3.1	CTC-458A3.1	_	ENSG00000264668	_	ENSG00000243537
INV	4	8	134266378	134266617	-1	8	134304499	134304945	-1	5'	NDRG1	5'	NDRG1	INTERNL	PROB INV OR TDUP	_	INTERNL	PROB INV OR TDUP	_	ENSG00000104419	ENSG00000104419	_	_
DIF	3	8	134304499	134304945	-1	17	46653212	46653352	1	5'	NDRG1	3'	HOXB4	FUSION+	5' of NDRG1 into 3' of HOXB4	_	FUSION+	5' of NDRG1 into 3' of HOXB4	_	ENSG00000104419	ENSG00000182742	_	_
INS	4	8	134304507	134305613	-1	8	144256049	144259105	1	5'	NDRG1	_	_	RUNTHRU	NDRG1 runs 15 kb into LY6H	LY6H	_	_	_	ENSG00000104419	_	ENSG00000176956	_
DIF	39	8	134306677	134307172	1	17	47356247	47356719	-1	3'	NDRG1	_	_	NO FUSN	3' retained	_	_	_	_	ENSG00000104419	_	_	_
DIF	12	8	134601331	134601746	-1	17	48200618	48201019	1	_	_	3'	SAMD14	_	_	_	NO FUSN	3' retained	_	_	ENSG00000167100	_	_
DIF	2	8	140615542	140615705	1	17	46576669	46576860	1	3'	KCNK9	_	_	NO FUSN	3' retained	_	_	_	_	ENSG00000169427	_	_	_
DIF	2	8	140777343	140777664	1	17	58715204	58715547	1	3'	TRAPPC9	5'	PPM1D	FUSION-	5' of PPM1D into 3' of TRAPPC9	_	FUSION-	5' of PPM1D into 3' of TRAPPC9	_	ENSG00000167632	ENSG00000170836	_	_
DIF	5	8	141030344	141030597	-1	17	46683309	46683637	1	5'	TRAPPC9	5'	AC103702.1	RUNTHRU	TRAPPC9 runs 2 kb into HOXB6	HOXB6	RUNTHRU	AC103702.1 runs 491 kb into CHRAC1	CHRAC1	ENSG00000167632	ENSG00000263281	ENSG00000108511	ENSG00000104472
DIF	6	8	141034077	141034450	-1	17	37810769	37811108	-1	5'	TRAPPC9	3'	STARD3	FUSION+	5' of TRAPPC9 into 3' of STARD3	_	FUSION+	5' of TRAPPC9 into 3' of STARD3	_	ENSG00000167632	ENSG00000131748	_	_
DIF	10	8	141035364	141035765	1	17	47435921	47436299	1	3'	TRAPPC9	3'	ZNF652	NO FUSN	3'to 3'	_	NO FUSN	3'to 3'	_	ENSG00000167632	ENSG00000198740	_	_
DIF	10	8	142035157	142035446	1	17	36691607	36691876	1	_	_	3'	SRCIN1	_	_	_	NO FUSN	3' retained	_	_	ENSG00000017373	_	_
DIF	14	8	142042269	142042722	-1	17	62809567	62810034	1	_	_	3'	PLEKHM1P	_	_	_	NO FUSN	3' retained	_	_	ENSG00000214176	_	_
INV	14	8	143090580	143090952	-1	8	143230304	143230696	-1	_	_	_	_	_	_	_	_	_	_	_	_	_	_
DIF	7	8	143091326	143091786	1	17	58777291	58777424	1	_	_	5'	BCAS3	_	_	_	RUNTHRU	BCAS3 runs 43 kb into RP11-953B20.2	RP11-953B20.2	_	ENSG00000141376	_	ENSG00000254183
DIF	4	8	143230534	143234109	-1	17	58776942	58778501	1	_	_	5'	BCAS3	_	_	_	RUNTHRU	BCAS3 runs 46 kb into LINC00051	LINC00051	_	ENSG00000141376	_	ENSG00000254008
DIF	2	8	143264629	143265303	1	17	56194801	56194948	1	_	_	_	_	_	_	_	_	_	_	_	_	_	_
DIF	3	8	143267336	143267521	-1	17	56194904	56194949	-1	_	_	_	_	_	_	_	_	_	_	_	_	_	_
DIF	23	8	143340183	143340539	1	17	26868545	26868937	1	3'	TSNARE1	3'	RP11-192H23.4	NO FUSN	3'to 3'	_	NO FUSN	3'to 3'	_	ENSG00000171045	ENSG00000258472	_	_
DIF	116	8	144207028	144207510	-1	17	27001642	27002129	1	_	_	5'	SUPT6H	_	_	_	RUNTHRU	SUPT6H runs 88 kb into GPIHBP1	GPIHBP1	_	ENSG00000109111	_	ENSG00000182851
DIF	3	8	144310976	144311105	1	17	26963108	26963235	-1	_	_	5'	KIAA0100	_	_	_	RUNTHRU	KIAA0100 runs 70 kb into LY6H	LY6H	_	ENSG00000007202	_	ENSG00000176956
INS	4	8	144317283	144317582	-1	8	144382484	144382754	1	_	_	_	_	_	_	_	_	_	_	_	_	_	_
DIF	19	8	144413283	144413642	1	17	46164936	46165287	1	3'	TOP1MT	3'	CBX1	NO FUSN	3'to 3'	_	NO FUSN	3'to 3'	_	ENSG00000184428	ENSG00000108468	_	_
DEL	19	8	144700017	144700454	1	8	144714705	144715118	-1	_	_	_	_	_	_	_	_	_	_	_	_	_	_
INV	3	8	144940489	144940730	-1	8	145037002	145037431	-1	5'	EPPK1	5'	PLEC	RUNTHRU	EPPK1 runs 27 kb into GRINA	GRINA	RUNTHRU	PLEC runs 124 kb into GRINA	GRINA	ENSG00000227184	ENSG00000178209	ENSG00000178719	ENSG00000178719
DIF	3	8	145716904	145717144	-1	17	48303206	48303475	1	3'	PPP1R16A	_	_	NO FUSN	3' retained	_	_	_	_	ENSG00000160972	_	_	_
DIF	2	9	36764422	36767958	-1	22	19897448	19897515	-1	_	_	5'	TXNRD2	_	_	_	RUNTHRU	TXNRD2 runs 89 kb into RP11-344B23.2	RP11-344B23.2	_	ENSG00000184470	_	ENSG00000258885
DIF	2	9	101476487	101476708	-1	22	32572433	32573327	1	_	_	_	_	_	_	_	_	_	_	_	_	_	_
DIF	12	9	101477209	101477580	1	22	32575988	32576399	-1	_	_	_	_	_	_	_	_	_	_	_	_	_	_
INV	2	10	15784684	15784762	1	10	15801974	15802052	1	_	_	_	_	_	_	_	_	_	_	_	_	_	_
INV	3	10	15784814	15785095	-1	10	15802631	15802915	-1	_	_	_	_	_	_	_	_	_	_	_	_	_	_
INV	2	10	37390392	37391285	1	10	37399570	37402393	1	_	_	_	_	_	_	_	_	_	_	_	_	_	_
DIF	2	10	43330327	43332033	-1	16	33486462	33488340	-1	_	_	_	_	_	_	_	_	_	_	_	_	_	_
INS	2	10	46957473	46957829	-1	10	88963030	88966503	1	5'	SYT15	3'	RP11-322M19.1	FUSION+	5' of SYT15 into 3' of RP11-322M19.1	_	FUSION+	5' of SYT15 into 3' of RP11-322M19.1	_	ENSG00000204176	ENSG00000223482	_	_
INS	3	10	47654852	47657376	-1	10	48358005	48359321	1	_	_	5'	ZNF488	_	_	_	RUNTHRU	ZNF488 runs 1 kb into ANTXRL	ANTXRL	_	ENSG00000165388	_	ENSG00000198250
DIF	2	10	51593210	51593280	1	11	125760330	125760405	1	3'	TIMM23	5'	HYLS1	FUSION-	5' of HYLS1 into 3' of TIMM23	_	FUSION-	5' of HYLS1 into 3' of TIMM23	_	ENSG00000138297	ENSG00000198331	_	_
DIF	2	10	51593959	51594563	-1	11	129200261	129202626	1	5'	TIMM23	_	_	RUNTHRU	TIMM23 runs 35 kb into ZNF123P	ZNF123P	_	_	_	ENSG00000138297	_	ENSG00000255259	_
DIF	2	10	100538887	100539475	1	18	20161212	20161311	1	3'	HPSE2	_	_	NO FUSN	3' retained	_	_	_	_	ENSG00000172987	_	_	_
INV	2	11	1684545	1689047	-1	11	1711218	1717588	-1	5'	AP006285.7	_	_	RUNTHRU	AP006285.7 runs 1 kb into KRTAP5-6	KRTAP5-6	_	_	_	ENSG00000231487	_	ENSG00000205864	_
INV	2	11	48388577	48388796	1	11	50039019	50039228	1	_	_	_	_	_	_	_	_	_	_	_	_	_	_
DIF	2	11	114521506	114521745	1	17	27827367	27830933	1	_	_	5'	TAOK1	_	_	_	RUNTHRU	TAOK1 runs 57 kb into NXPE4	NXPE4	_	ENSG00000160551	_	ENSG00000137634
INV	2	11	125760737	125763386	-1	11	129202981	129203339	-1	3'	HYLS1	_	_	NO FUSN	3' retained	_	_	_	_	ENSG00000198331	_	_	_
DIF	2	12	181723	184163	1	20	62949377	62950397	1	5'	IQSEC3	_	_	RUNTHRU	IQSEC3 runs 27 kb into CICP4	CICP4	_	_	_	ENSG00000120645	_	ENSG00000232852	_
DIF	3	12	97363042	97364206	-1	13	60749720	60754025	1	_	_	_	_	_	_	_	_	_	_	_	_	_	_
INV	2	12	104380812	104382357	1	12	125798829	125800929	1	3'	GLT8D2	5'	TMEM132B	FUSION-	5' of TMEM132B into 3' of GLT8D2	_	FUSION-	5' of TMEM132B into 3' of GLT8D2	_	ENSG00000120820	ENSG00000139364	_	_
DEL	5	12	110302005	110302210	1	12	110320770	110320974	-1	3'	GLTP	3'	RP1-7G5.6	NO FUSN	3'to 3'	_	NO FUSN	3'to 3'	_	ENSG00000139433	ENSG00000249094	_	_
INV	4	12	131752205	131752333	1	12	131887011	131887105	1	_	_	_	_	_	_	_	_	_	_	_	_	_	_
INV	2	13	24461315	24464713	1	13	24895689	24896172	1	5'	C1QTNF9B-AS1	5'	C1QTNF9	RUNTHRU	C1QTNF9B-AS1 runs 1 kb into C1QTNF9-AS1	C1QTNF9-AS1	RUNTHRU	C1QTNF9 runs 1 kb into MIPEP	MIPEP	ENSG00000205861	ENSG00000240654	ENSG00000240868	ENSG00000027001
DEL	2	13	43202873	43203125	1	13	43228540	43232079	-1	_	_	_	_	_	_	_	_	_	_	_	_	_	_
DIF	2	13	44068165	44069617	1	15	41865928	41871356	1	3'	ENOX1	5'	TYRO3	FUSION-	5' of TYRO3 into 3' of ENOX1	_	FUSION-	5' of TYRO3 into 3' of ENOX1	_	ENSG00000120658	ENSG00000092445	_	_
INV	2	13	52855090	52855622	-1	13	53108459	53108768	-1	5'	TPTE2P2	3'	TPTE2P3	FUSION+	5' of TPTE2P2 into 3' of TPTE2P3	_	FUSION+	5' of TPTE2P2 into 3' of TPTE2P3	_	ENSG00000239372	ENSG00000198384	_	_
DEL	4	13	57752115	57752482	1	13	57788936	57789290	-1	_	_	_	_	_	_	_	_	_	_	_	_	_	_
DIF	2	14	20228295	20230259	-1	15	22342809	22343180	1	3'	OR4N2	5'	RP11-69H14.6	FUSION-	5' of RP11-69H14.6 into 3' of OR4N2	_	FUSION-	5' of RP11-69H14.6 into 3' of OR4N2	_	ENSG00000176294	ENSG00000259176	_	_
DIF	2	14	20234570	20237124	-1	15	22347755	22349924	1	3'	OR4N2	5'	RP11-69H14.6	FUSION-	5' of RP11-69H14.6 into 3' of OR4N2	_	FUSION-	5' of RP11-69H14.6 into 3' of OR4N2	_	ENSG00000176294	ENSG00000259176	_	_
INV	2	14	84448350	84448412	-1	14	103659764	103663981	-1	_	_	_	_	_	_	_	_	_	_	_	_	_	_
DEL	2	15	21140279	21144086	1	15	22155584	22158146	-1	_	_	_	_	_	_	_	_	_	_	_	_	_	_
DEL	2	15	22370686	22372814	1	15	22383774	22385435	-1	5'	RP11-69H14.6	3'	RP11-69H14.6	INTERNL	3 EXONS DELETED	_	INTERNL	3 EXONS DELETED	_	ENSG00000259176	ENSG00000259176	_	_
INS	5	15	32113199	32113515	-1	15	32145337	32145646	1	5'	OTUD7A	3'	OTUD7A	INTERNL	PROB INV OR TDUP	_	INTERNL	PROB INV OR TDUP	_	ENSG00000169918	ENSG00000169918	_	_
DEL	4	15	61686606	61686826	1	15	61698865	61699067	-1	3'	RP11-507B12.2	5'	RP11-507B12.2	INTERNL	DELETN IN EXON ?	_	INTERNL	DELETN IN EXON ?	_	ENSG00000259616	ENSG00000259616	_	_
INV	4	16	21594241	21594416	1	16	22710322	22710495	1	_	_	_	_	_	_	_	_	_	_	_	_	_	_
INS	2	16	21774201	21779071	-1	16	22587569	22591522	1	_	_	_	_	_	_	_	_	_	_	_	_	_	_
INV	2	16	55799252	55800229	-1	16	55862657	55868571	-1	3'	CES1P1	5'	CES1	FUSION-	5' of CES1 into 3' of CES1P1	_	FUSION-	5' of CES1 into 3' of CES1P1	_	ENSG00000228695	ENSG00000198848	_	_
DIF	3	16	66911782	66914620	1	17	78325032	78327026	-1	5'	PDP2	3'	RNF213	FUSION+	5' of PDP2 into 3' of RNF213	_	FUSION+	5' of PDP2 into 3' of RNF213	_	ENSG00000172840	ENSG00000173821	_	_
DEL	2	17	3257118	3257371	1	17	3267129	3267355	-1	3'	RP11-64J4.2	5'	RP11-64J4.2	INTERNL	NO EXONS DELETED	_	INTERNL	NO EXONS DELETED	_	ENSG00000262670	ENSG00000262670	_	_
INS	2	17	25983808	25983915	-1	17	26084803	26086757	1	5'	NOS2P1	3'	NOS2	FUSION+	5' of NOS2P1 into 3' of NOS2	_	FUSION+	5' of NOS2P1 into 3' of NOS2	_	ENSG00000264216	ENSG00000007171	_	_
INS	22	17	27403809	27404233	-1	17	47560594	47561036	1	5'	TIAF1	_	_	RUNTHRU	TIAF1 runs 23 kb into RP11-1079K10.5	RP11-1079K10.5	_	_	_	ENSG00000221995	_	ENSG00000249497	_
INV	17	17	27674943	27675429	-1	17	56006152	56006616	-1	_	_	5'	CUEDC1	_	_	_	RUNTHRU	CUEDC1 runs 4 kb into RP11-296K13.4	RP11-296K13.4	_	ENSG00000180891	_	ENSG00000266111
INV	8	17	27777987	27778098	1	17	36896659	36897109	1	5'	TAOK1	3'	PCGF2	FUSION+	5' of TAOK1 into 3' of PCGF2	_	FUSION+	5' of TAOK1 into 3' of PCGF2	_	ENSG00000160551	ENSG00000056661	_	_
INV	22	17	27830469	27830935	1	17	49437745	49438174	1	5'	TAOK1	_	_	RUNTHRU	TAOK1 runs 27 kb into RP11-1018N14.1	RP11-1018N14.1	_	_	_	ENSG00000160551	_	ENSG00000249383	_
INV	27	17	27830469	27830935	1	17	49914387	49914589	1	5'	TAOK1	3'	CA10	FUSION+	5' of TAOK1 into 3' of CA10	_	FUSION+	5' of TAOK1 into 3' of CA10	_	ENSG00000160551	ENSG00000154975	_	_
INS	23	17	28100421	28101123	-1	17	37280837	37281318	1	3'	RP11-82O19.1	3'	PLXDC1	NO FUSN	3'to 3'	_	NO FUSN	3'to 3'	_	ENSG00000263657	ENSG00000161381	_	_
INS	2	17	28100498	28103368	-1	17	37277634	37281289	1	3'	RP11-82O19.1	3'	PLXDC1	NO FUSN	3'to 3'	_	NO FUSN	3'to 3'	_	ENSG00000263657	ENSG00000161381	_	_
DEL	13	17	28100946	28101124	1	17	35142597	35142819	-1	5'	RP11-82O19.1	_	_	RUNTHRU	RP11-82O19.1 runs 151 kb into RP11-445F12.2	RP11-445F12.2	_	_	_	ENSG00000263657	_	ENSG00000259373	_
INV	167	17	28101644	28102140	-1	17	46123036	46123530	-1	3'	RP11-82O19.1	5'	RP5-890E16.2	FUSION-	5' of RP5-890E16.2 into 3' of RP11-82O19.1	_	FUSION-	5' of RP5-890E16.2 into 3' of RP11-82O19.1	_	ENSG00000263657	ENSG00000263412	_	_
INV	158	17	28102973	28103457	1	17	50883993	50884498	1	3'	RP11-82O19.2	_	_	NO FUSN	3' retained	_	_	_	_	ENSG00000265713	_	_	_
INV	3	17	28103821	28103952	-1	17	37296245	37296382	-1	3'	RP11-82O19.1	5'	PLXDC1	FUSION-	5' of PLXDC1 into 3' of RP11-82O19.1	_	FUSION-	5' of PLXDC1 into 3' of RP11-82O19.1	_	ENSG00000263657	ENSG00000161381	_	_
INV	5	17	28104231	28104575	1	17	35924641	35924969	1	5'	SNORA70	3'	SYNRG	FUSION+	5' of SNORA70 into 3' of SYNRG	_	FUSION+	5' of SNORA70 into 3' of SYNRG	_	ENSG00000252657	ENSG00000006114	_	_
INS	6	17	28105385	28105675	-1	17	29409140	29409408	1	3'	RP11-82O19.1	5'	RP11-848P1.9	FUSION-	5' of RP11-848P1.9 into 3' of RP11-82O19.1	_	FUSION-	5' of RP11-848P1.9 into 3' of RP11-82O19.1	_	ENSG00000263657	ENSG00000266865	_	_
INS	16	17	28105736	28107601	-1	17	38076350	38079501	1	3'	RP11-82O19.1	3'	ORMDL3	NO FUSN	3'to 3'	_	NO FUSN	3'to 3'	_	ENSG00000263657	ENSG00000172057	_	_
INV	16	17	28114323	28116269	1	17	36402236	36405499	1	3'	SSH2	3'	RP11-1407O15.2	NO FUSN	3'to 3'	_	NO FUSN	3'to 3'	_	ENSG00000141298	ENSG00000174093	_	_
DEL	14	17	28115815	28116188	1	17	36350070	36350202	-1	3'	SSH2	5'	RP11-1407O15.2	FUSION-	5' of RP11-1407O15.2 into 3' of SSH2	_	FUSION-	5' of RP11-1407O15.2 into 3' of SSH2	_	ENSG00000141298	ENSG00000174093	_	_
INS	144	17	29406972	29407467	-1	17	38079028	38079508	1	3'	RP11-848P1.9	3'	ORMDL3	NO FUSN	3'to 3'	_	NO FUSN	3'to 3'	_	ENSG00000266865	ENSG00000172057	_	_
DEL	2	17	29418135	29418184	1	17	53070846	53070913	-1	3'	RP11-848P1.5	3'	STXBP4	NO FUSN	3'to 3'	_	NO FUSN	3'to 3'	_	ENSG00000264107	ENSG00000166263	_	_
DEL	2	17	29427505	29427811	1	17	52298134	52298446	-1	5'	NF1	_	_	RUNTHRU	NF1 runs 257 kb into ISCA1P3	ISCA1P3	_	_	_	ENSG00000196712	_	ENSG00000261965	_
INS	6	17	35144020	35146549	-1	17	37277634	37281289	1	_	_	3'	PLXDC1	_	_	_	NO FUSN	3' retained	_	_	ENSG00000161381	_	_
INV	4	17	35857731	35857975	-1	17	53924212	53924428	-1	3'	DUSP14	5'	RP11-763E3.1	FUSION-	5' of RP11-763E3.1 into 3' of DUSP14	_	FUSION-	5' of RP11-763E3.1 into 3' of DUSP14	_	ENSG00000161326	ENSG00000262052	_	_
DEL	4	17	35921416	35922372	1	17	37296042	37296401	-1	3'	SYNRG	5'	PLXDC1	FUSION-	5' of PLXDC1 into 3' of SYNRG	_	FUSION-	5' of PLXDC1 into 3' of SYNRG	_	ENSG00000006114	ENSG00000161381	_	_
DEL	21	17	36386990	36387247	1	17	36752072	36752342	-1	3'	RP11-1407O15.2	5'	SRCIN1	FUSION-	5' of SRCIN1 into 3' of RP11-1407O15.2	_	FUSION-	5' of SRCIN1 into 3' of RP11-1407O15.2	_	ENSG00000174093	ENSG00000017373	_	_
INV	11	17	36388700	36389109	-1	17	47869539	47869943	-1	5'	RP11-1407O15.2	3'	KAT7	FUSION+	5' of RP11-1407O15.2 into 3' of KAT7	_	FUSION+	5' of RP11-1407O15.2 into 3' of KAT7	_	ENSG00000174093	ENSG00000136504	_	_
INV	100	17	36898788	36899248	-1	17	47473620	47474105	-1	5'	PCGF2	3'	RP11-81K2.1	FUSION+	5' of PCGF2 into 3' of RP11-81K2.1	_	FUSION+	5' of PCGF2 into 3' of RP11-81K2.1	_	ENSG00000056661	ENSG00000262039	_	_
DEL	27	17	36975017	36975301	1	17	58397598	58397993	-1	3'	CWC25	5'	USP32	FUSION-	5' of USP32 into 3' of CWC25	_	FUSION-	5' of USP32 into 3' of CWC25	_	ENSG00000108296	ENSG00000170832	_	_
INV	9	17	36975597	36975715	-1	17	58397598	58397993	-1	5'	CWC25	5'	USP32	RUNTHRU	CWC25 runs 72 kb into C17orf64	C17orf64	RUNTHRU	USP32 runs 6 kb into MIR4727	MIR4727	ENSG00000108296	ENSG00000170832	ENSG00000141371	ENSG00000263791
DIF	2	17	37277444	37277500	-1	19	5734630	5734679	-1	5'	PLXDC1	3'	CATSPERD	FUSION+	5' of PLXDC1 into 3' of CATSPERD	_	FUSION+	5' of PLXDC1 into 3' of CATSPERD	_	ENSG00000161381	ENSG00000174898	_	_
INV	2	17	37298359	37298419	1	17	52045322	52045410	1	3'	PLXDC1	_	_	NO FUSN	3' retained	_	_	_	_	ENSG00000161381	_	_	_
INV	162	17	37792766	37793266	-1	17	50876597	50877096	-1	3'	PPP1R1B	_	_	NO FUSN	3' retained	_	_	_	_	ENSG00000131771	_	_	_
INV	5	17	37825031	37825520	-1	17	58834791	58835128	-1	3'	PNMT	3'	BCAS3	NO FUSN	3'to 3'	_	NO FUSN	3'to 3'	_	ENSG00000141744	ENSG00000141376	_	_
INV	2	17	37825031	37825520	-1	17	58853142	58853402	-1	3'	PNMT	3'	BCAS3	NO FUSN	3'to 3'	_	NO FUSN	3'to 3'	_	ENSG00000141744	ENSG00000141376	_	_
DEL	2	17	37839697	37839807	1	17	37850642	37850765	-1	3'	PGAP3	3'	ERBB2	NO FUSN	3'to 3'	_	NO FUSN	3'to 3'	_	ENSG00000161395	ENSG00000141736	_	_
INV	2	17	37845856	37845896	-1	17	46319568	46319917	-1	3'	ERBB2	5'	SKAP1	FUSION-	5' of SKAP1 into 3' of ERBB2	_	FUSION-	5' of SKAP1 into 3' of ERBB2	_	ENSG00000141736	ENSG00000141293	_	_
DEL	3	17	38071910	38072025	1	17	46591928	46592072	-1	3'	GSDMB	_	_	NO FUSN	3' retained	_	_	_	_	ENSG00000073605	_	_	_
INS	27	17	46124081	46127325	-1	17	50881116	50884460	1	5'	RP5-890E16.2	_	_	RUNTHRU	RP5-890E16.2 runs 645 kb into CA10	CA10	_	_	_	ENSG00000263412	_	ENSG00000154975	_
INV	2	17	46618514	46621576	1	17	47386786	47393223	1	5'	HOXB-AS1	3'	ZNF652	FUSION+	5' of HOXB-AS1 into 3' of ZNF652	_	FUSION+	5' of HOXB-AS1 into 3' of ZNF652	_	ENSG00000230148	ENSG00000198740	_	_
INV	53	17	46701365	46701848	1	17	58905511	58906005	1	3'	HOXB9	5'	BCAS3	FUSION-	5' of BCAS3 into 3' of HOXB9	_	FUSION-	5' of BCAS3 into 3' of HOXB9	_	ENSG00000170689	ENSG00000141376	_	_
INS	12	17	47276593	47277016	-1	17	58389410	58389869	1	_	_	3'	USP32	_	_	_	NO FUSN	3' retained	_	_	ENSG00000170832	_	_
DEL	14	17	47342003	47342468	1	17	48165495	48165973	-1	_	_	3'	ITGA3	_	_	_	NO FUSN	3' retained	_	_	ENSG00000005884	_	_
INV	27	17	47352062	47352520	1	17	56414374	56414846	1	_	_	5'	RP5-1171I10.4	_	_	_	RUNTHRU	RP5-1171I10.4 runs 45 kb into PHOSPHO1	PHOSPHO1	_	ENSG00000265148	_	ENSG00000173868
DEL	4	17	49437745	49438174	1	17	49914424	49914516	-1	_	_	5'	CA10	_	_	_	RUNTHRU	CA10 runs 27 kb into RP11-1018N14.1	RP11-1018N14.1	_	ENSG00000154975	_	ENSG00000249383
INS	8	17	51274177	51274525	-1	17	52300989	52301333	1	_	_	_	_	_	_	_	_	_	_	_	_	_	_
INV	5	17	53923746	53924079	1	17	55938399	55938737	1	3'	RP11-763E3.1	3'	CUEDC1	NO FUSN	3'to 3'	_	NO FUSN	3'to 3'	_	ENSG00000262052	ENSG00000180891	_	_
INV	5	17	63850735	63850987	1	17	66430646	66430929	1	3'	CEP112	3'	WIPI1	NO FUSN	3'to 3'	_	NO FUSN	3'to 3'	_	ENSG00000154240	ENSG00000070540	_	_
INV	3	19	22529222	22529614	1	19	22901036	22901399	1	_	_	_	_	_	_	_	_	_	_	_	_	_	_
INS	2	19	52135334	52135637	-1	19	52147167	52148462	1	5'	AC018755.13	3'	SIGLEC14	FUSION+	5' of AC018755.13 into 3' of SIGLEC14	_	FUSION+	5' of AC018755.13 into 3' of SIGLEC14	_	ENSG00000258669	ENSG00000254415	_	_
INV	3	19	53775817	53775888	-1	19	53815346	53815409	-1	_	_	_	_	_	_	_	_	_	_	_	_	_	_
DEL	4	20	1560712	1560983	1	20	1594217	1594510	-1	3'	SIRPB1	5'	SIRPB1	INTERNL	20 EXONS DELETED	_	INTERNL	20 EXONS DELETED	_	ENSG00000101307	ENSG00000101307	_	_
DEL	3	20	15229421	15229563	1	20	15390040	15390186	-1	5'	MACROD2	3'	MACROD2	INTERNL	DELETN IN EXON ?	_	INTERNL	DELETN IN EXON ?	_	ENSG00000172264	ENSG00000172264	_	_
DEL	3	20	15814776	15815152	1	20	15958661	15959029	-1	5'	MACROD2	3'	MACROD2	INTERNL	9 EXONS DELETED	_	INTERNL	9 EXONS DELETED	_	ENSG00000172264	ENSG00000172264	_	_
DEL	3	21	16422044	16422374	1	21	32839240	32839586	-1	5'	AF127577.1	5'	TIAM1	RUNTHRU	AF127577.1 runs 92 kb into AP000251.2	AP000251.2	RUNTHRU	TIAM1 runs 1 kb into NRIP1	NRIP1	ENSG00000256895	ENSG00000156299	ENSG00000237594	ENSG00000180530
INV	2	22	18945656	18948013	1	22	20261566	20265619	1	_	_	3'	RTN4R	_	_	_	NO FUSN	3' retained	_	_	ENSG00000040608	_	_
DEL	4	22	24273955	24274102	1	22	24311569	24311727	-1	_	_	3'	DDTL	_	_	_	NO FUSN	3' retained	_	_	ENSG00000099974	_	_
DEL	5	X	10738147	10738438	1	X	10788711	10788957	-1	3'	MID1	5'	MID1	INTERNL	NO EXONS DELETED	_	INTERNL	NO EXONS DELETED	_	ENSG00000101871	ENSG00000101871	_	_
DEL	4	X	115137606	115137847	1	X	115152966	115153202	-1	_	_	_	_	_	_	_	_	_	_	_	_	_	_
INS	2	X	155033665	155033717	-1	X	155216649	155216698	1	_	_	_	_	_	_	_	_	_	_	_	_	_	_
Junctions tested by PCR that tested positive in pooled normal DNA
DIF	6	8	141052101	141052481	-1	17	26910493	26910852	1	5'	TRAPPC9	3'	SPAG5	FUSION+	5' of TRAPPC9 into 3' of SPAG5	_	FUSION+	5' of TRAPPC9 into 3' of SPAG5	_	ENSG00000167632	ENSG00000076382	_	_
DIF	2	8	145540798	145540988	-1	17	47468688	47469920	1	5'	DGAT1	5'	RP11-81K2.1	RUNTHRU	DGAT1 runs 30 kb into ZNF652	ZNF652	RUNTHRU	RP11-81K2.1 runs 37 kb into SLC52A2	SLC52A2	ENSG00000185000	ENSG00000262039	ENSG00000198740	ENSG00000185803
*Type of SV is pattern of rearrangement, e.g. DEL resembles a deletion, INS resembles an insertion or tandem duplication
SV support: number of sequence reads that are consistent with this SV.
Nodes1 and 2, abbreviated N1 and N2, are clusters of reads that support a given SV
Final columns are the Ensembl stable ids of the genes whose external name is given in earlier columns
